# Supplementary material for: 1-(5-Hy­droxy-2,2,8,8-tetra­methyl-2H,8H-pyrano[2,3-f]chromen-6-yl)-3-(4-meth­oxy­phen­yl)prop-2-en-1-one
Source: Acta Crystallogr Sect E Struct Rep Online. 2013 Mar 2;69(Pt 4):o484. doi: 10.1107/S1600536813005734 (PMC3629519; doi:10.1107/S1600536813005734)
Supplement: Supplementary file 1 [file e-69-0o484-sup1.cif]

##############################################################################
#                                                                            #
# This CIF contains the data in a paper accepted for publication in          #
# Acta Crystallographica Section E. It conforms to the requirements of       #
# Notes for Authors for Acta Crystallographica Section E, and has been       #
# peer reviewed under the auspices of the IUCr Commission on Journals.       #
#                                                                            #
# Full details of the Crystallographic Information File format               #
# are given in the paper "The Crystallographic Information File (CIF):       #
# a New Standard Archive File for Crystallography" by S. R. Hall, F. H.      #
# Allen and I. D. Brown [Acta Cryst. (1991), A47, 655-685].                  #
#                                                                            #
# The current version of the core CIF dictionary is obtainable from          #
# ftp://ftp.iucr.org/pub/cif_core.dic.                                       #
#                                                                            #
# Software is freely available for graphical display of the structure(s)     #
# in this CIF. For information consult the CIF software page                 #
# http://www.iucr.org/resources/cif/software.                                #
#                                                                            #
# This file may be used for bona fide research purposes within the           #
# scientific community so long as proper attribution is given to the journal # 
# article from which it was obtained.                                        #
#                                                                            #
##############################################################################
data_global
_audit_creation_method     'WinGX routine CIF_UPDATE'
_audit_conform_dict_name     cif_core.dic
_audit_conform_dict_version     2.4
_journal_date_recd_electronic     2013-02-18
_journal_date_accepted     2013-02-27
_journal_name_full     'Acta Crystallographica, Section E'
_journal_year     2013
_journal_volume     69
_journal_issue      4
_journal_page_first     o484
_journal_page_last     o484
_journal_paper_category     QO
_journal_paper_doi     10.1107/S1600536813005734
_journal_coeditor_code     FF2099
_publ_contact_author_name     'Neil Koorbanally'
_publ_contact_author_address
;
School of Chemistry and Physics, University of KwaZulu-Natal, Durban 4000,
South Africa
;
_publ_contact_author_email     koorbanally@ukzn.ac.za
_publ_contact_author_fax     '+27 31 2603091'
_publ_contact_author_phone     '+27 31 2603189'
_publ_section_title
;\
1-(5-Hydroxy-2,2,8,8-tetramethyl-2<i>H</i>,8<i>H</i>-pyrano[2,3-<i>f</i>]\
chromen-6-yl)-3-(4-methoxyphenyl)prop-2-en-1-one
;
loop_
    _publ_author_name
    _publ_author_footnote
    _publ_author_address
    'Pawar, Sunayna' ?
;
School of Chemistry and Physics, University of KwaZulu-Natal, Durban 4000,
South Africa
;
    'Gopaul, Kaalin' .
;
School of Chemistry and Physics, University of KwaZulu-Natal, Durban 4000,
South Africa
;
    'Moodley, Thrineshan' .
;
School of Chemistry and Physics, University of KwaZulu-Natal, Durban 4000,
South Africa
;
    'Omondi, Bernard' .
;
School of Chemistry and Physics, University of KwaZulu-Natal, Durban 4000,
South Africa
;
    'Koorbanally, Neil' .
;
School of Chemistry and Physics, University of KwaZulu-Natal, Durban 4000,
South Africa
;
data_I
_audit_creation_method     'WinGX routine CIF_UPDATE'
_audit_conform_dict_name     cif_core.dic
_audit_conform_dict_version     2.4
_chemical_name_systematic
;\
1-(5-Hydroxy-2,2,8,8-tetramethyl-2<i>H</i>,8<i>H</i>-\
pyrano[2,3-<i>f</i>]chromen-6-yl)-3-(4-methoxyphenyl)prop-2-en-1-one
;
_chemical_formula_moiety     'C26 H26 O5'
_chemical_formula_sum     'C26 H26 O5'
_chemical_formula_iupac     'C26 H26 O5'
_chemical_formula_weight     418.47
_symmetry_cell_setting     monoclinic
_symmetry_space_group_name_H-M     'P 21/c'
_symmetry_space_group_name_Hall     '-P 2ybc'
loop_
    _symmetry_equiv_pos_as_xyz
    'x, y, z'
    '-x, y+1/2, -z+1/2'
    '-x, -y, -z'
    'x, -y-1/2, z-1/2'
_cell_length_a     9.6422(2)
_cell_length_b     12.0871(3)
_cell_length_c     18.4517(4)
_cell_angle_alpha     90
_cell_angle_beta     99.2280(10)
_cell_angle_gamma     90
_cell_volume     2122.64(8)
_cell_formula_units_Z     4
_cell_measurement_reflns_used     71516
_cell_measurement_theta_min     2.02
_cell_measurement_theta_max     28
_cell_measurement_temperature     446(2)
_exptl_crystal_description     block
_exptl_crystal_colour     brown
_exptl_crystal_size_max     0.37
_exptl_crystal_size_mid     0.33
_exptl_crystal_size_min     0.21
_exptl_crystal_density_diffrn     1.309
_exptl_crystal_density_method     'not measured'
_exptl_crystal_F_000     888
_exptl_absorpt_coefficient_mu     0.09
_exptl_absorpt_correction_type     multi-scan
_exptl_absorpt_process_details     '(SADABS; Bruker, 2008)'
_exptl_absorpt_correction_T_min     0.9675
_exptl_absorpt_correction_T_max     0.9813
_exptl_special_details
;
Carbon-bound H-atoms were placed in calculated positions [C---H = 0.96 \%A for
Me H atoms and 0.93 \%A for aromatic H atoms; <i>U</i>~iso~(H) =
1.2<i>U</i>~eq~(C) (1.5 for Me groups)] and were included in the refinement in
the riding model approximation. The O---H H-atom was located in a difference
map and also placed in calculated position O---H = 0.84 \%A (<i>U</i>~iso~(H)
= 1.2<i>U</i>~eq~(O).
;
_diffrn_ambient_temperature     446(2)
_diffrn_radiation_type     MoK\a
_diffrn_radiation_wavelength     0.71073
_diffrn_radiation_monochromator     graphite
_diffrn_measurement_device_type     'Bruker SMART APEXII CCD'
_diffrn_measurement_method     '\f and \w scans'
_diffrn_reflns_number     68753
_diffrn_reflns_av_R_equivalents     0.0196
_diffrn_reflns_theta_min     2.02
_diffrn_reflns_theta_max     28
_diffrn_reflns_theta_full     28
_diffrn_measured_fraction_theta_max     1
_diffrn_measured_fraction_theta_full     1
_diffrn_reflns_limit_h_min     -12
_diffrn_reflns_limit_h_max     12
_diffrn_reflns_limit_k_min     -15
_diffrn_reflns_limit_k_max     15
_diffrn_reflns_limit_l_min     -24
_diffrn_reflns_limit_l_max     24
_diffrn_standards_number     0
_diffrn_standards_interval_count     0
_diffrn_standards_interval_time     0
_diffrn_standards_decay_%     0
_refine_special_details
;
Refinement of <i>F</i>^2^ against ALL reflections. The weighted <i>R</i>-factor
<i>wR</i> and goodness of fit <i>S</i> are based on <i>F</i>^2^, conventional
<i>R</i>-factors <i>R</i> are based on <i>F</i>, with <i>F</i> set to zero for
negative <i>F</i>^2^. The threshold expression of <i>F</i>^2^ >
\s(<i>F</i>^2^) is used only for calculating <i>R</i>-factors(gt) <i>etc</i>.
and is not relevant to the choice of reflections for refinement.
<i>R</i>-factors based on <i>F</i>^2^ are statistically about twice as large
as those based on <i>F</i>, and <i>R</i>- factors based on ALL data will be
even larger. >>> The Following Model ALERT was generated - (Acta-Mode) <<<
Format: alert-number_ALERT_alert-type_alert-level text 918_ALERT_3_C
Reflection(<i>s</i>) # with <i>I</i>(obs) much smaller <i>I</i>(calc) 1 NOTED:
;
_reflns_number_total     5126
_reflns_number_gt     4677
_reflns_threshold_expression     I>2sigma(I)
_refine_ls_structure_factor_coef     Fsqd
_refine_ls_matrix_type     full
_refine_ls_R_factor_all     0.0404
_refine_ls_R_factor_gt     0.0369
_refine_ls_wR_factor_gt     0.0989
_refine_ls_wR_factor_ref     0.1035
_refine_ls_goodness_of_fit_ref     1.014
_refine_ls_restrained_S_all     1.014
_refine_ls_number_reflns     5126
_refine_ls_number_parameters     286
_refine_ls_number_restraints     0
_refine_ls_hydrogen_treatment     constr
_refine_ls_weighting_scheme     calc
_refine_ls_weighting_details
         'calc w=1/[\s^2^(Fo^2^)+(0.0564P)^2^+0.9316P] where P=(Fo^2^+2Fc^2^)/3'
_atom_sites_solution_hydrogens     geom
_atom_sites_solution_primary     direct
_atom_sites_solution_secondary     difmap
_refine_ls_shift/su_max     0.003
_refine_ls_shift/su_mean     0.001
_refine_diff_density_max     0.381
_refine_diff_density_min     -0.233
_refine_ls_extinction_method     none
loop_
    _atom_type_symbol
    _atom_type_description
    _atom_type_scat_dispersion_real
    _atom_type_scat_dispersion_imag
    _atom_type_scat_source
    C C 0.0033 0.0016 'International Tables Vol C Tables 4.2.6.8 and 6.1.1.4'
    H H 0 0 'International Tables Vol C Tables 4.2.6.8 and 6.1.1.4'
    O O 0.0106 0.006 'International Tables Vol C Tables 4.2.6.8 and 6.1.1.4'
_computing_data_collection     'APEX2 (Bruker, 2008)'
_computing_cell_refinement     'SAINT-Plus (Bruker, 2008)'
_computing_data_reduction     'SAINT-Plus and XPREP (Bruker, 2008)'
_computing_structure_solution     'SHELXS97 (Sheldrick, 2008)'
_computing_structure_refinement     'SHELXL97 (Sheldrick, 2008)'
_computing_molecular_graphics     'ORTEP-3 for Windows (Farrugia, 2012)'
_computing_publication_material     'WinGX (Farrugia, 2012)'
loop_
    _atom_site_type_symbol
    _atom_site_label
    _atom_site_fract_x
    _atom_site_fract_y
    _atom_site_fract_z
    _atom_site_U_iso_or_equiv
    _atom_site_adp_type
    _atom_site_calc_flag
    _atom_site_refinement_flags
    _atom_site_occupancy
    _atom_site_symmetry_multiplicity
    _atom_site_disorder_assembly
    _atom_site_disorder_group
    C C1 0.14616(10) 0.12942(8) 0.45580(6) 0.0187(2) Uani d . 1 1 . .
    C C2 0.12410(11) 0.11703(8) 0.52813(6) 0.0207(2) Uani d . 1 1 . .
    H H2 0.1144 0.0468 0.5473 0.025 Uiso calc R 1 1 . .
    C C3 0.11675(11) 0.20968(9) 0.57126(6) 0.0192(2) Uani d . 1 1 . .
    H H3 0.1007 0.201 0.6193 0.023 Uiso calc R 1 1 . .
    C C4 0.13298(10) 0.31683(8) 0.54411(5) 0.01655(19) Uani d . 1 1 . .
    C C5 0.15481(10) 0.32699(8) 0.47122(6) 0.0179(2) Uani d . 1 1 . .
    H H5 0.1655 0.397 0.452 0.022 Uiso calc R 1 1 . .
    C C6 0.16087(11) 0.23495(9) 0.42712(6) 0.0190(2) Uani d . 1 1 . .
    H H6 0.1747 0.2434 0.3787 0.023 Uiso calc R 1 1 . .
    C C7 0.17381(13) 0.04268(10) 0.34274(6) 0.0282(2) Uani d . 1 1 . .
    H H7A 0.0998 0.0862 0.3156 0.042 Uiso calc R 1 1 . .
    H H7B 0.1735 -0.0298 0.3215 0.042 Uiso calc R 1 1 . .
    H H7C 0.2626 0.0777 0.341 0.042 Uiso calc R 1 1 . .
    C C8 0.12434(10) 0.41146(8) 0.59236(5) 0.01725(19) Uani d . 1 1 . .
    H H8 0.096 0.3965 0.6372 0.021 Uiso calc R 1 1 . .
    C C9 0.15272(10) 0.51777(8) 0.57928(5) 0.01690(19) Uani d . 1 1 . .
    H H9 0.1821 0.538 0.5355 0.02 Uiso calc R 1 1 . .
    C C10 0.13665(10) 0.60171(8) 0.63516(5) 0.01499(18) Uani d . 1 1 . .
    C C11 0.20284(9) 0.71156(8) 0.63883(5) 0.01365(18) Uani d . 1 1 . .
    C C12 0.17283(10) 0.78670(8) 0.69429(5) 0.01453(18) Uani d . 1 1 . .
    C C13 0.23344(10) 0.89200(8) 0.70296(5) 0.01503(19) Uani d . 1 1 . .
    C C14 0.19923(10) 0.97192(8) 0.75649(6) 0.0185(2) Uani d . 1 1 . .
    H H14 0.1228 0.9603 0.7806 0.022 Uiso calc R 1 1 . .
    C C15 0.27897(11) 1.06184(9) 0.77042(6) 0.0200(2) Uani d . 1 1 . .
    H H15 0.2537 1.1163 0.8014 0.024 Uiso calc R 1 1 . .
    C C16 0.40971(10) 1.07586(8) 0.73628(5) 0.01676(19) Uani d . 1 1 . .
    C C17 0.53457(11) 1.01888(9) 0.78265(6) 0.0195(2) Uani d . 1 1 . .
    H H17A 0.5159 0.9411 0.7853 0.029 Uiso calc R 1 1 . .
    H H17B 0.5492 1.0497 0.8312 0.029 Uiso calc R 1 1 . .
    H H17C 0.6172 1.03 0.7606 0.029 Uiso calc R 1 1 . .
    C C18 0.44156(12) 1.19660(9) 0.72296(6) 0.0227(2) Uani d . 1 1 . .
    H H18A 0.5228 1.2014 0.6991 0.034 Uiso calc R 1 1 . .
    H H18B 0.4595 1.235 0.7691 0.034 Uiso calc R 1 1 . .
    H H18C 0.3625 1.2297 0.6923 0.034 Uiso calc R 1 1 . .
    C C19 0.32725(10) 0.92351(8) 0.65633(5) 0.01412(18) Uani d . 1 1 . .
    C C20 0.35864(10) 0.85484(8) 0.60002(5) 0.01394(18) Uani d . 1 1 . .
    C C21 0.29703(10) 0.74988(8) 0.59257(5) 0.01330(18) Uani d . 1 1 . .
    C C22 0.38220(10) 0.72295(8) 0.47666(5) 0.01553(19) Uani d . 1 1 . .
    C C23 0.47626(10) 0.82157(8) 0.49591(5) 0.01718(19) Uani d . 1 1 . .
    H H23 0.5448 0.8386 0.4675 0.021 Uiso calc R 1 1 . .
    C C24 0.46159(10) 0.88436(8) 0.55330(5) 0.01615(19) Uani d . 1 1 . .
    H H24 0.517 0.9471 0.5637 0.019 Uiso calc R 1 1 . .
    C C25 0.45997(12) 0.62799(9) 0.44730(6) 0.0212(2) Uani d . 1 1 . .
    H H25A 0.5382 0.6066 0.4836 0.032 Uiso calc R 1 1 . .
    H H25B 0.4935 0.6511 0.4034 0.032 Uiso calc R 1 1 . .
    H H25C 0.3975 0.5663 0.4364 0.032 Uiso calc R 1 1 . .
    C C26 0.25010(12) 0.75443(9) 0.42370(6) 0.0224(2) Uani d . 1 1 . .
    H H26A 0.1905 0.6908 0.414 0.034 Uiso calc R 1 1 . .
    H H26B 0.2758 0.7808 0.3786 0.034 Uiso calc R 1 1 . .
    H H26C 0.2008 0.8116 0.4452 0.034 Uiso calc R 1 1 . .
    O O1 0.15230(9) 0.03378(6) 0.41723(5) 0.02628(18) Uani d . 1 1 . .
    O O2 0.06220(8) 0.57627(6) 0.68277(4) 0.02028(16) Uani d . 1 1 . .
    O O3 0.08410(8) 0.75943(6) 0.74064(4) 0.01852(16) Uani d . 1 1 . .
    H H3A 0.0569 0.6957 0.7326 0.028 Uiso calc R 1 1 . .
    O O4 0.38941(7) 1.02473(6) 0.66293(4) 0.01655(15) Uani d . 1 1 . .
    O O5 0.33812(7) 0.67778(6) 0.54356(4) 0.01567(15) Uani d . 1 1 . .
loop_
    _atom_site_aniso_label
    _atom_site_aniso_U_11
    _atom_site_aniso_U_22
    _atom_site_aniso_U_33
    _atom_site_aniso_U_12
    _atom_site_aniso_U_13
    _atom_site_aniso_U_23
    C1 0.0172(4) 0.0153(5) 0.0231(5) 0.0006(3) 0.0014(4) -0.0037(4)
    C2 0.0228(5) 0.0137(4) 0.0249(5) -0.0015(4) 0.0021(4) 0.0022(4)
    C3 0.0206(5) 0.0182(5) 0.0186(5) -0.0020(4) 0.0025(4) 0.0018(4)
    C4 0.0138(4) 0.0148(4) 0.0204(5) -0.0014(3) 0.0009(3) -0.0007(4)
    C5 0.0176(4) 0.0145(4) 0.0213(5) -0.0017(3) 0.0022(4) 0.0014(4)
    C6 0.0192(5) 0.0191(5) 0.0186(5) -0.0006(4) 0.0027(4) -0.0001(4)
    C7 0.0337(6) 0.0257(6) 0.0239(5) 0.0054(5) 0.0010(4) -0.0075(4)
    C8 0.0166(4) 0.0175(5) 0.0175(4) -0.0014(3) 0.0022(3) -0.0001(4)
    C9 0.0166(4) 0.0170(5) 0.0173(4) -0.0031(3) 0.0035(3) -0.0013(4)
    C10 0.0144(4) 0.0145(4) 0.0158(4) -0.0011(3) 0.0018(3) 0.0015(3)
    C11 0.0140(4) 0.0131(4) 0.0139(4) -0.0006(3) 0.0022(3) 0.0000(3)
    C12 0.0134(4) 0.0162(4) 0.0142(4) 0.0003(3) 0.0029(3) 0.0007(3)
    C13 0.0150(4) 0.0147(4) 0.0155(4) 0.0002(3) 0.0025(3) -0.0017(3)
    C14 0.0177(4) 0.0188(5) 0.0200(5) 0.0013(4) 0.0062(4) -0.0030(4)
    C15 0.0224(5) 0.0173(5) 0.0213(5) 0.0013(4) 0.0064(4) -0.0056(4)
    C16 0.0215(5) 0.0131(4) 0.0157(4) -0.0023(3) 0.0030(3) -0.0033(3)
    C17 0.0214(5) 0.0187(5) 0.0181(5) -0.0015(4) 0.0021(4) -0.0009(4)
    C18 0.0303(5) 0.0136(5) 0.0239(5) -0.0037(4) 0.0029(4) -0.0018(4)
    C19 0.0154(4) 0.0117(4) 0.0147(4) -0.0003(3) 0.0006(3) 0.0006(3)
    C20 0.0152(4) 0.0136(4) 0.0131(4) -0.0008(3) 0.0024(3) 0.0008(3)
    C21 0.0144(4) 0.0131(4) 0.0123(4) 0.0008(3) 0.0018(3) -0.0002(3)
    C22 0.0191(4) 0.0150(4) 0.0135(4) -0.0009(3) 0.0057(3) 0.0002(3)
    C23 0.0183(4) 0.0166(4) 0.0177(4) -0.0022(3) 0.0062(3) 0.0018(4)
    C24 0.0175(4) 0.0144(4) 0.0168(4) -0.0031(3) 0.0035(3) 0.0017(3)
    C25 0.0270(5) 0.0171(5) 0.0220(5) 0.0009(4) 0.0112(4) -0.0011(4)
    C26 0.0233(5) 0.0236(5) 0.0193(5) 0.0004(4) 0.0000(4) 0.0003(4)
    O1 0.0366(4) 0.0160(4) 0.0266(4) 0.0009(3) 0.0062(3) -0.0054(3)
    O2 0.0237(4) 0.0179(4) 0.0213(4) -0.0052(3) 0.0097(3) -0.0003(3)
    O3 0.0199(3) 0.0182(3) 0.0192(3) -0.0042(3) 0.0087(3) -0.0021(3)
    O4 0.0223(3) 0.0123(3) 0.0153(3) -0.0039(3) 0.0036(3) -0.0020(2)
    O5 0.0206(3) 0.0128(3) 0.0152(3) -0.0019(2) 0.0076(3) -0.0010(2)
_geom_special_details
;
All e.s.d.'s (except the e.s.d. in the dihedral angle between two l.s. planes)
are estimated using the full covariance matrix. The cell e.s.d.'s are taken
into account individually in the estimation of e.s.d.'s in distances, angles
and torsion angles; correlations between e.s.d.'s in cell parameters are only
used when they are defined by crystal symmetry. An approximate (isotropic)
treatment of cell e.s.d.'s is used for estimating e.s.d.'s involving l.s.
planes.
;
loop_
    _geom_bond_atom_site_label_1
    _geom_bond_atom_site_label_2
    _geom_bond_site_symmetry_2
    _geom_bond_distance
    _geom_bond_publ_flag
    C1 O1 . 1.3638(12) ?
    C1 C2 . 1.3927(15) ?
    C1 C6 . 1.3969(14) ?
    C2 C3 . 1.3823(15) ?
    C2 H2 . 0.93 ?
    C3 C4 . 1.4063(14) ?
    C3 H3 . 0.93 ?
    C4 C5 . 1.3997(14) ?
    C4 C8 . 1.4601(14) ?
    C5 C6 . 1.3851(14) ?
    C5 H5 . 0.93 ?
    C6 H6 . 0.93 ?
    C7 O1 . 1.4266(14) ?
    C7 H7A . 0.96 ?
    C7 H7B . 0.96 ?
    C7 H7C . 0.96 ?
    C8 C9 . 1.3438(14) ?
    C8 H8 . 0.93 ?
    C9 C10 . 1.4725(13) ?
    C9 H9 . 0.93 ?
    C10 O2 . 1.2585(12) ?
    C10 C11 . 1.4699(13) ?
    C11 C21 . 1.4201(13) ?
    C11 C12 . 1.4321(13) ?
    C12 O3 . 1.3441(11) ?
    C12 C13 . 1.3990(13) ?
    C13 C19 . 1.3975(13) ?
    C13 C14 . 1.4568(13) ?
    C14 C15 . 1.3323(14) ?
    C14 H14 . 0.93 ?
    C15 C16 . 1.5064(14) ?
    C15 H15 . 0.93 ?
    C16 O4 . 1.4722(11) ?
    C16 C18 . 1.5194(14) ?
    C16 C17 . 1.5249(14) ?
    C17 H17A . 0.96 ?
    C17 H17B . 0.96 ?
    C17 H17C . 0.96 ?
    C18 H18A . 0.96 ?
    C18 H18B . 0.96 ?
    C18 H18C . 0.96 ?
    C19 O4 . 1.3593(11) ?
    C19 C20 . 1.4004(13) ?
    C20 C21 . 1.3983(13) ?
    C20 C24 . 1.4595(13) ?
    C21 O5 . 1.3599(11) ?
    C22 O5 . 1.4733(11) ?
    C22 C23 . 1.5054(13) ?
    C22 C25 . 1.5177(14) ?
    C22 C26 . 1.5241(14) ?
    C23 C24 . 1.3288(14) ?
    C23 H23 . 0.93 ?
    C24 H24 . 0.93 ?
    C25 H25A . 0.96 ?
    C25 H25B . 0.96 ?
    C25 H25C . 0.96 ?
    C26 H26A . 0.96 ?
    C26 H26B . 0.96 ?
    C26 H26C . 0.96 ?
    O3 H3A . 0.82 ?
loop_
    _geom_angle_atom_site_label_1
    _geom_angle_atom_site_label_2
    _geom_angle_atom_site_label_3
    _geom_angle_site_symmetry_1
    _geom_angle_site_symmetry_3
    _geom_angle
    _geom_angle_publ_flag
    O1 C1 C2 . . 115.78(9) ?
    O1 C1 C6 . . 124.11(9) ?
    C2 C1 C6 . . 120.11(9) ?
    C3 C2 C1 . . 119.63(9) ?
    C3 C2 H2 . . 120.2 ?
    C1 C2 H2 . . 120.2 ?
    C2 C3 C4 . . 121.47(9) ?
    C2 C3 H3 . . 119.3 ?
    C4 C3 H3 . . 119.3 ?
    C5 C4 C3 . . 117.75(9) ?
    C5 C4 C8 . . 123.32(9) ?
    C3 C4 C8 . . 118.93(9) ?
    C6 C5 C4 . . 121.40(9) ?
    C6 C5 H5 . . 119.3 ?
    C4 C5 H5 . . 119.3 ?
    C5 C6 C1 . . 119.64(9) ?
    C5 C6 H6 . . 120.2 ?
    C1 C6 H6 . . 120.2 ?
    O1 C7 H7A . . 109.5 ?
    O1 C7 H7B . . 109.5 ?
    H7A C7 H7B . . 109.5 ?
    O1 C7 H7C . . 109.5 ?
    H7A C7 H7C . . 109.5 ?
    H7B C7 H7C . . 109.5 ?
    C9 C8 C4 . . 127.33(9) ?
    C9 C8 H8 . . 116.3 ?
    C4 C8 H8 . . 116.3 ?
    C8 C9 C10 . . 119.06(9) ?
    C8 C9 H9 . . 120.5 ?
    C10 C9 H9 . . 120.5 ?
    O2 C10 C11 . . 118.73(9) ?
    O2 C10 C9 . . 117.15(9) ?
    C11 C10 C9 . . 124.12(8) ?
    C21 C11 C12 . . 116.40(8) ?
    C21 C11 C10 . . 125.57(8) ?
    C12 C11 C10 . . 118.02(8) ?
    O3 C12 C13 . . 116.57(8) ?
    O3 C12 C11 . . 121.42(9) ?
    C13 C12 C11 . . 122.01(9) ?
    C19 C13 C12 . . 118.51(9) ?
    C19 C13 C14 . . 118.43(9) ?
    C12 C13 C14 . . 123.02(9) ?
    C15 C14 C13 . . 119.03(9) ?
    C15 C14 H14 . . 120.5 ?
    C13 C14 H14 . . 120.5 ?
    C14 C15 C16 . . 120.46(9) ?
    C14 C15 H15 . . 119.8 ?
    C16 C15 H15 . . 119.8 ?
    O4 C16 C15 . . 109.90(8) ?
    O4 C16 C18 . . 104.77(8) ?
    C15 C16 C18 . . 112.34(8) ?
    O4 C16 C17 . . 107.63(8) ?
    C15 C16 C17 . . 110.67(8) ?
    C18 C16 C17 . . 111.27(8) ?
    C16 C17 H17A . . 109.5 ?
    C16 C17 H17B . . 109.5 ?
    H17A C17 H17B . . 109.5 ?
    C16 C17 H17C . . 109.5 ?
    H17A C17 H17C . . 109.5 ?
    H17B C17 H17C . . 109.5 ?
    C16 C18 H18A . . 109.5 ?
    C16 C18 H18B . . 109.5 ?
    H18A C18 H18B . . 109.5 ?
    C16 C18 H18C . . 109.5 ?
    H18A C18 H18C . . 109.5 ?
    H18B C18 H18C . . 109.5 ?
    O4 C19 C13 . . 120.65(8) ?
    O4 C19 C20 . . 117.08(8) ?
    C13 C19 C20 . . 122.25(9) ?
    C21 C20 C19 . . 118.14(8) ?
    C21 C20 C24 . . 118.84(8) ?
    C19 C20 C24 . . 122.80(9) ?
    O5 C21 C20 . . 118.84(8) ?
    O5 C21 C11 . . 118.25(8) ?
    C20 C21 C11 . . 122.65(8) ?
    O5 C22 C23 . . 109.86(7) ?
    O5 C22 C25 . . 104.14(7) ?
    C23 C22 C25 . . 111.69(8) ?
    O5 C22 C26 . . 107.81(8) ?
    C23 C22 C26 . . 111.31(8) ?
    C25 C22 C26 . . 111.71(8) ?
    C24 C23 C22 . . 120.21(9) ?
    C24 C23 H23 . . 119.9 ?
    C22 C23 H23 . . 119.9 ?
    C23 C24 C20 . . 120.03(9) ?
    C23 C24 H24 . . 120 ?
    C20 C24 H24 . . 120 ?
    C22 C25 H25A . . 109.5 ?
    C22 C25 H25B . . 109.5 ?
    H25A C25 H25B . . 109.5 ?
    C22 C25 H25C . . 109.5 ?
    H25A C25 H25C . . 109.5 ?
    H25B C25 H25C . . 109.5 ?
    C22 C26 H26A . . 109.5 ?
    C22 C26 H26B . . 109.5 ?
    H26A C26 H26B . . 109.5 ?
    C22 C26 H26C . . 109.5 ?
    H26A C26 H26C . . 109.5 ?
    H26B C26 H26C . . 109.5 ?
    C1 O1 C7 . . 117.64(9) ?
    C12 O3 H3A . . 109.5 ?
    C19 O4 C16 . . 116.87(7) ?
    C21 O5 C22 . . 118.27(7) ?
loop_
    _geom_torsion_atom_site_label_1
    _geom_torsion_atom_site_label_2
    _geom_torsion_atom_site_label_3
    _geom_torsion_atom_site_label_4
    _geom_torsion_site_symmetry_1
    _geom_torsion_site_symmetry_2
    _geom_torsion_site_symmetry_3
    _geom_torsion_site_symmetry_4
    _geom_torsion
    _geom_torsion_publ_flag
    O1 C1 C2 C3 . . . . 179.87(9) ?
    C6 C1 C2 C3 . . . . 0.06(15) ?
    C1 C2 C3 C4 . . . . -0.88(15) ?
    C2 C3 C4 C5 . . . . 0.96(15) ?
    C2 C3 C4 C8 . . . . -179.91(9) ?
    C3 C4 C5 C6 . . . . -0.24(14) ?
    C8 C4 C5 C6 . . . . -179.33(9) ?
    C4 C5 C6 C1 . . . . -0.55(15) ?
    O1 C1 C6 C5 . . . . -179.15(9) ?
    C2 C1 C6 C5 . . . . 0.65(15) ?
    C5 C4 C8 C9 . . . . -9.13(16) ?
    C3 C4 C8 C9 . . . . 171.79(10) ?
    C4 C8 C9 C10 . . . . 179.61(9) ?
    C8 C9 C10 O2 . . . . -18.82(14) ?
    C8 C9 C10 C11 . . . . 160.57(9) ?
    O2 C10 C11 C21 . . . . 175.47(9) ?
    C9 C10 C11 C21 . . . . -3.91(15) ?
    O2 C10 C11 C12 . . . . -3.37(13) ?
    C9 C10 C11 C12 . . . . 177.24(9) ?
    C21 C11 C12 O3 . . . . 179.36(8) ?
    C10 C11 C12 O3 . . . . -1.69(14) ?
    C21 C11 C12 C13 . . . . -0.39(14) ?
    C10 C11 C12 C13 . . . . 178.56(8) ?
    O3 C12 C13 C19 . . . . 179.49(8) ?
    C11 C12 C13 C19 . . . . -0.75(14) ?
    O3 C12 C13 C14 . . . . -2.92(14) ?
    C11 C12 C13 C14 . . . . 176.84(9) ?
    C19 C13 C14 C15 . . . . -14.31(14) ?
    C12 C13 C14 C15 . . . . 168.10(10) ?
    C13 C14 C15 C16 . . . . -5.24(15) ?
    C14 C15 C16 O4 . . . . 33.00(13) ?
    C14 C15 C16 C18 . . . . 149.22(10) ?
    C14 C15 C16 C17 . . . . -85.74(12) ?
    C12 C13 C19 O4 . . . . -179.62(8) ?
    C14 C13 C19 O4 . . . . 2.68(14) ?
    C12 C13 C19 C20 . . . . 2.16(14) ?
    C14 C13 C19 C20 . . . . -175.54(9) ?
    O4 C19 C20 C21 . . . . 179.39(8) ?
    C13 C19 C20 C21 . . . . -2.33(14) ?
    O4 C19 C20 C24 . . . . 4.86(14) ?
    C13 C19 C20 C24 . . . . -176.85(9) ?
    C19 C20 C21 O5 . . . . -172.89(8) ?
    C24 C20 C21 O5 . . . . 1.87(13) ?
    C19 C20 C21 C11 . . . . 1.10(14) ?
    C24 C20 C21 C11 . . . . 175.85(9) ?
    C12 C11 C21 O5 . . . . 174.23(8) ?
    C10 C11 C21 O5 . . . . -4.63(14) ?
    C12 C11 C21 C20 . . . . 0.21(14) ?
    C10 C11 C21 C20 . . . . -178.65(9) ?
    O5 C22 C23 C24 . . . . -29.29(12) ?
    C25 C22 C23 C24 . . . . -144.33(10) ?
    C26 C22 C23 C24 . . . . 90.05(11) ?
    C22 C23 C24 C20 . . . . 2.94(15) ?
    C21 C20 C24 C23 . . . . 12.64(14) ?
    C19 C20 C24 C23 . . . . -172.87(9) ?
    C2 C1 O1 C7 . . . . 179.59(9) ?
    C6 C1 O1 C7 . . . . -0.61(15) ?
    C13 C19 O4 C16 . . . . 27.90(12) ?
    C20 C19 O4 C16 . . . . -153.79(8) ?
    C15 C16 O4 C19 . . . . -43.92(11) ?
    C18 C16 O4 C19 . . . . -164.82(8) ?
    C17 C16 O4 C19 . . . . 76.67(10) ?
    C20 C21 O5 C22 . . . . -31.54(12) ?
    C11 C21 O5 C22 . . . . 154.21(8) ?
    C23 C22 O5 C21 . . . . 43.94(11) ?
    C25 C22 O5 C21 . . . . 163.69(8) ?
    C26 C22 O5 C21 . . . . -77.52(10) ?
loop_
    _geom_hbond_atom_site_label_D
    _geom_hbond_atom_site_label_H
    _geom_hbond_atom_site_label_A
    _geom_hbond_site_symmetry_A
    _geom_hbond_distance_DH
    _geom_hbond_distance_HA
    _geom_hbond_distance_DA
    _geom_hbond_angle_DHA
    _geom_hbond_publ_flag
    O3 H3A O2 1 0.82 1.72 2.4523(10) 148.3 y
