# Supplementary material for: 1-(5-Hy­droxy-2,2,8,8-tetra­methyl-2H,8H-pyrano[2,3-f]chromen-6-yl)-3-(4-meth­oxy­phen­yl)prop-2-en-1-one
Source: Acta Crystallogr Sect E Struct Rep Online. 2013 Mar 2;69(Pt 4):o484. doi: 10.1107/S1600536813005734 (PMC3629519; doi:10.1107/S1600536813005734)
Supplement: Supplementary file 2 [file e-69-0o484-Isup2.hkl]

#
# h,k,l, Fc-squared, Fo-squared, sigma(Fo-squared) and status flag
#
data_I
_shelx_title ' 12bo_nk_sp2_0m in P2(1)/c'
_shelx_refln_list_code          4
_shelx_F_calc_maximum      255.86
_exptl_crystal_F_000       888.00
_reflns_d_resolution_high  0.7570
 
loop_
 _symmetry_equiv_pos_as_xyz
 'x, y, z'
 '-x, y+1/2, -z+1/2'
 '-x, -y, -z'
 'x, -y-1/2, z-1/2'
 
_cell_length_a     9.6422
_cell_length_b    12.0871
_cell_length_c    18.4517
_cell_angle_alpha  90.000
_cell_angle_beta   99.228
_cell_angle_gamma  90.000
 
_shelx_F_squared_multiplier     1.000
 
loop_
 _refln_index_h
 _refln_index_k
 _refln_index_l
 _refln_F_squared_calc
 _refln_F_squared_meas
 _refln_F_squared_sigma
 _refln_observed_status
   1   0   0       74.53       97.24      1.20 o
   2   0   0     2764.75     2813.87     16.48 o
   3   0   0    34496.98    30660.86    365.50 o
   4   0   0    14904.62    15805.81     96.19 o
   5   0   0      617.99      670.42      4.63 o
   6   0   0     1419.29     1468.94     12.00 o
   7   0   0      549.63      633.65      4.61 o
   8   0   0       73.77       67.14      0.88 o
   9   0   0       73.67       63.67      0.97 o
  10   0   0      713.10      702.38      7.29 o
  11   0   0       13.48       11.35      0.88 o
  12   0   0      120.44      114.83      2.31 o
   1   1   0     4903.20     4763.19     15.97 o
   2   1   0    11018.25    11018.99     41.32 o
   3   1   0     1440.74     1536.98      6.34 o
   4   1   0     2275.26     2197.17      9.90 o
   5   1   0     2316.33     2458.55     11.63 o
   6   1   0     2075.64     2188.32     10.01 o
   7   1   0      617.97      680.33      3.50 o
   8   1   0     2151.57     2195.03     14.30 o
   9   1   0       87.53       94.82      0.88 o
  10   1   0      551.97      553.23      4.33 o
  11   1   0       15.88       13.84      0.81 o
  12   1   0        2.75        3.82      1.15 o
   0   2   0     1006.51      990.39      4.55 o
   1   2   0      117.13      110.82      0.52 o
   2   2   0      377.89      398.54      1.46 o
   3   2   0      187.81      141.88      0.64 o
   4   2   0       34.82       18.81      0.25 o
   5   2   0      742.32      689.93      3.07 o
   6   2   0        8.01        4.88      0.20 o
   7   2   0      137.93      112.90      0.75 o
   8   2   0        0.25        0.88      0.36 o
   9   2   0      106.13      103.68      0.84 o
  10   2   0        2.05        3.50      0.47 o
  11   2   0      112.25      107.85      1.69 o
  12   2   0       16.63       16.85      0.96 o
   1   3   0     4750.31     4530.10     14.70 o
   2   3   0      108.24       85.43      0.48 o
   3   3   0      268.49      259.89      1.10 o
   4   3   0       76.88       73.06      0.44 o
   5   3   0      255.15      256.35      1.24 o
   6   3   0        0.03        1.80      0.23 o
   7   3   0     1223.50     1177.78      5.40 o
   8   3   0      695.12      708.60      3.66 o
   9   3   0      333.16      337.08      2.12 o
  10   3   0      171.07      181.66      1.48 o
  11   3   0      204.74      201.50      2.66 o
  12   3   0       45.89       45.15      1.43 o
   0   4   0     2640.96     2643.92     12.08 o
   1   4   0      475.58      496.72      1.84 o
   2   4   0     1909.28     1934.75      7.84 o
   3   4   0      100.24      104.26      0.57 o
   4   4   0       80.76       57.79      0.43 o
   5   4   0      834.74      815.90      3.46 o
   6   4   0       22.88       20.68      0.35 o
   7   4   0        7.86       12.10      0.30 o
   8   4   0      312.74      311.41      1.81 o
   9   4   0      931.39      929.39      6.50 o
  10   4   0      568.76      573.68      3.96 o
  11   4   0      261.56      266.24      2.42 o
  12   4   0       92.58       87.14      2.56 o
   1   5   0      106.50      108.96      0.55 o
   2   5   0     3430.09     3763.86     14.58 o
   3   5   0       51.68       60.93      0.57 o
   4   5   0      851.98      849.98      3.64 o
   5   5   0      293.78      263.49      1.35 o
   6   5   0        0.39        2.72      0.23 o
   7   5   0       19.35       18.31      0.40 o
   8   5   0        0.24        0.16      0.35 o
   9   5   0      233.37      235.62      2.00 o
  10   5   0       24.91       25.32      0.78 o
  11   5   0        5.04        3.48      0.76 o
   0   6   0     1889.13     1963.74     10.58 o
   1   6   0     2225.33     2239.58      8.18 o
   2   6   0      316.17      373.90      1.56 o
   3   6   0      495.40      560.36      2.53 o
   4   6   0       87.26       78.17      0.60 o
   5   6   0      553.95      605.97      2.77 o
   6   6   0     1899.03     1850.56      9.71 o
   7   6   0       13.75       16.46      0.46 o
   8   6   0       51.87       50.72      1.03 o
   9   6   0       17.23       14.41      0.72 o
  10   6   0      149.56      148.35      1.82 o
  11   6   0       37.05       42.15      1.33 o
   1   7   0     1287.23     1392.14      5.66 o
   2   7   0       63.62       59.90      0.49 o
   3   7   0      126.28      117.76      0.79 o
   4   7   0        0.02        0.36      0.23 o
   5   7   0      355.21      369.03      1.91 o
   6   7   0      107.20      109.61      1.03 o
   7   7   0      329.89      308.59      2.29 o
   8   7   0      255.33      244.56      2.78 o
   9   7   0        5.58        5.31      0.73 o
  10   7   0       26.06       29.39      1.07 o
  11   7   0       21.94       20.71      1.15 o
   0   8   0        0.34        0.28      0.34 o
   1   8   0       13.99       13.09      0.30 o
   2   8   0        5.51        5.95      0.24 o
   3   8   0      263.28      240.80      1.34 o
   4   8   0       30.32       30.58      0.50 o
   5   8   0        3.52        2.57      0.42 o
   6   8   0      113.11      116.55      1.22 o
   7   8   0        8.77        9.69      0.59 o
   8   8   0      195.11      179.22      2.09 o
   9   8   0        0.06       -0.55      0.68 o
  10   8   0       31.97       34.65      1.14 o
   1   9   0       14.40       11.33      0.35 o
   2   9   0       54.85       51.04      0.54 o
   3   9   0       38.86       36.76      0.61 o
   4   9   0       20.38       24.48      0.61 o
   5   9   0      721.40      708.05      4.54 o
   6   9   0      711.89      685.49      4.86 o
   7   9   0      213.38      190.67      2.10 o
   8   9   0      113.35      108.36      1.77 o
   9   9   0        1.38        1.50      0.73 o
  10   9   0        1.58        0.52      0.94 o
   0  10   0       64.82       40.11      0.85 o
   1  10   0        2.28       -0.33      0.33 o
   2  10   0      202.94      190.18      1.21 o
   3  10   0      640.57      553.75      3.44 o
   4  10   0       48.75       49.53      1.11 o
   5  10   0       23.04       10.64      0.69 o
   6  10   0        0.33        0.26      0.67 o
   7  10   0       40.81       43.49      1.14 o
   8  10   0       40.61       49.21      1.32 o
   9  10   0      384.96      398.04      4.24 o
   1  11   0       12.23       12.40      0.46 o
   2  11   0       38.03       23.23      0.66 o
   3  11   0      475.87      451.69      3.24 o
   4  11   0     1820.22     1708.71     11.12 o
   5  11   0       86.49       76.60      1.33 o
   6  11   0        8.52        8.78      0.82 o
   7  11   0      296.26      283.86      2.80 o
   8  11   0        5.48        5.40      0.84 o
   9  11   0        9.49        9.23      1.22 o
   0  12   0        8.40       11.87      0.75 o
   1  12   0        0.09        0.45      0.50 o
   2  12   0        0.24        0.10      0.58 o
   3  12   0     1141.80     1119.85      7.34 o
   4  12   0        3.28        7.46      0.77 o
   5  12   0      451.96      465.34      4.01 o
   6  12   0       47.13       47.83      1.29 o
   7  12   0        5.77        4.42      0.84 o
   8  12   0        4.40        3.13      1.10 o
   1  13   0      142.86      149.98      2.02 o
   2  13   0        4.78        4.31      0.66 o
   3  13   0       81.65       84.94      1.40 o
   4  13   0      209.89      211.29      2.42 o
   5  13   0      199.42      218.67      2.59 o
   6  13   0      430.69      432.10      5.53 o
   7  13   0        5.30        7.33      1.24 o
   0  14   0      433.57      456.15      9.21 o
   1  14   0       27.43       31.33      1.34 o
   2  14   0       53.92       58.65      1.84 o
   3  14   0      425.91      467.07      4.14 o
   4  14   0        1.65        1.96      0.88 o
   5  14   0      129.06      139.56      2.33 o
   6  14   0       67.75       77.64      2.02 o
   1  15   0       83.73      102.89      2.83 o
   2  15   0      368.84      399.45      5.94 o
   3  15   0        0.02       -1.25      1.25 o
   4  15   0       87.42      109.53      2.46 o
 -12   1   1       79.72       89.48      1.52 o
 -11   1   1      145.48      145.43      1.68 o
 -10   1   1       69.72       67.13      0.88 o
  -9   1   1      276.96      287.52      2.73 o
  -8   1   1        5.82        1.41      0.71 o
  -7   1   1      555.56      556.67      3.68 o
  -6   1   1      698.98      756.34      4.51 o
  -5   1   1      479.67      533.10      2.74 o
  -4   1   1      135.44      137.39      0.76 o
  -3   1   1     1384.14     1486.42      6.13 o
  -2   1   1    14345.68    13918.30    107.78 o
  -1   1   1       67.47       66.01      0.25 o
   0   1   1      606.01      563.43      5.76 o
   1   1   1     3323.36     3351.81     12.23 o
   2   1   1    10603.38    10658.52     35.68 o
   3   1   1      639.10      687.57      2.67 o
   4   1   1        4.56        3.44      0.21 o
   5   1   1       16.73       24.92      0.36 o
   6   1   1      312.74      327.57      1.60 o
   7   1   1      408.99      364.86      1.79 o
   8   1   1       56.11       60.06      0.79 o
   9   1   1      178.86      179.60      1.26 o
  10   1   1        1.40        1.29      0.47 o
  11   1   1       22.13       23.38      0.87 o
  12   1   1       19.18       16.39      1.01 o
 -12   2   1       10.71        9.26      0.88 o
 -11   2   1        0.02       -0.83      0.83 o
 -10   2   1        2.92        1.13      0.55 o
  -9   2   1       53.58       57.55      0.67 o
  -8   2   1      213.50      231.24      1.39 o
  -7   2   1      191.59      202.57      1.18 o
  -6   2   1      683.08      691.76      3.37 o
  -5   2   1      297.66      297.12      1.50 o
  -4   2   1       11.00       12.30      0.20 o
  -3   2   1       25.44       22.90      0.23 o
  -2   2   1       73.36       71.21      0.34 o
  -1   2   1     1832.61     1751.39      6.31 o
   0   2   1       42.41       31.81      0.20 o
   1   2   1      673.58      638.88      2.27 o
   2   2   1     4456.70     4538.73     15.22 o
   3   2   1     2472.80     2421.26      8.66 o
   4   2   1       10.39       10.71      0.18 o
   5   2   1      361.40      381.52      1.92 o
   6   2   1      515.22      505.41      2.35 o
   7   2   1       67.35       66.56      0.57 o
   8   2   1       12.89       15.25      0.37 o
   9   2   1      245.79      258.26      1.82 o
  10   2   1      104.38      101.71      1.01 o
  11   2   1       30.57       34.46      0.94 o
  12   2   1       25.17       29.09      1.53 o
 -12   3   1        2.92        1.23      1.90 o
 -11   3   1       38.03       42.40      1.15 o
 -10   3   1      103.15       97.02      1.11 o
  -9   3   1      219.36      219.77      1.41 o
  -8   3   1        5.55        3.66      0.32 o
  -7   3   1      278.17      269.78      1.39 o
  -6   3   1     1137.73     1116.43      4.81 o
  -5   3   1       54.64       57.11      0.43 o
  -4   3   1       25.01       29.96      0.34 o
  -3   3   1       36.77       46.15      0.31 o
  -2   3   1     2255.54     2277.93      8.52 o
  -1   3   1       63.15       52.56      0.28 o
   0   3   1      381.74      363.98      1.32 o
   1   3   1      156.64      166.66      0.67 o
   2   3   1      131.23      143.44      0.65 o
   3   3   1     1974.78     2053.59      7.42 o
   4   3   1     2457.18     2446.98      9.38 o
   5   3   1      679.11      679.86      3.02 o
   6   3   1      138.59      146.94      0.84 o
   7   3   1      352.93      377.15      1.98 o
   8   3   1      108.46      105.15      0.92 o
   9   3   1      123.36      120.83      1.26 o
  10   3   1       49.48       52.46      0.87 o
  11   3   1      347.40      356.66      2.82 o
  12   3   1        6.93        6.32      1.99 o
 -12   4   1      194.03      189.31      3.78 o
 -11   4   1       53.90       55.15      1.04 o
 -10   4   1      168.03      167.68      1.79 o
  -9   4   1     1891.11     1923.59     11.52 o
  -8   4   1      280.99      282.85      1.54 o
  -7   4   1        0.86        0.52      0.26 o
  -6   4   1      142.87      116.69      0.73 o
  -5   4   1       11.50       14.55      0.27 o
  -4   4   1      426.78      404.36      1.70 o
  -3   4   1       88.79       86.55      0.51 o
  -2   4   1      690.03      620.97      3.07 o
  -1   4   1      104.05       93.97      0.47 o
   0   4   1        0.78        4.00      0.15 o
   1   4   1      153.98      145.84      0.63 o
   2   4   1     6408.88     6554.00     23.90 o
   3   4   1     1822.95     1950.73      7.07 o
   4   4   1     1815.76     1913.68      7.48 o
   5   4   1       18.23       21.93      0.35 o
   6   4   1      863.63      832.73      3.72 o
   7   4   1       98.99      100.46      0.76 o
   8   4   1      773.30      791.96      4.13 o
   9   4   1      254.58      258.79      2.07 o
  10   4   1      233.51      228.47      2.03 o
  11   4   1        8.66       10.65      0.85 o
  12   4   1      105.99      107.16      1.92 o
 -12   5   1       16.68       13.99      1.26 o
 -11   5   1       21.58       16.19      0.62 o
 -10   5   1        4.04        2.45      0.52 o
  -9   5   1      194.66      191.53      1.63 o
  -8   5   1      126.15      130.40      1.33 o
  -7   5   1       27.47       29.06      0.71 o
  -6   5   1      126.93      126.74      0.80 o
  -5   5   1      218.39      229.62      1.23 o
  -4   5   1      381.55      393.58      1.77 o
  -3   5   1      553.88      605.33      2.63 o
  -2   5   1     4006.67     4431.73     16.61 o
  -1   5   1       14.70        6.37      0.18 o
   0   5   1      107.04      128.39      0.63 o
   1   5   1      248.88      272.84      1.11 o
   2   5   1       13.46       12.73      0.21 o
   3   5   1     3457.16     3688.27     14.64 o
   4   5   1        5.22        6.30      0.21 o
   5   5   1        3.77        5.37      0.20 o
   6   5   1      393.42      389.72      1.91 o
   7   5   1      149.40      152.60      0.98 o
   8   5   1       68.44       69.85      0.80 o
   9   5   1        0.22        0.08      0.56 o
  10   5   1      154.84      152.57      1.73 o
  11   5   1       12.60       10.71      1.48 o
 -11   6   1        4.77        4.90      0.94 o
 -10   6   1       21.01       17.65      0.82 o
  -9   6   1      203.43      192.75      1.92 o
  -8   6   1      162.96      169.40      1.53 o
  -7   6   1       12.84       10.78      0.46 o
  -6   6   1     2360.89     2366.04     14.44 o
  -5   6   1      127.74      115.49      0.83 o
  -4   6   1      596.00      583.82      2.57 o
  -3   6   1       53.88       44.99      0.45 o
  -2   6   1     1263.35     1342.29      5.16 o
  -1   6   1     8150.89     8709.10     32.31 o
   0   6   1     1342.61     1480.61      6.01 o
   1   6   1      188.62      196.29      0.96 o
   2   6   1       59.13       25.25      0.30 o
   3   6   1     1109.32     1113.23      4.73 o
   4   6   1       17.91       18.22      0.34 o
   5   6   1      193.83      179.91      1.06 o
   6   6   1        7.68        6.93      0.35 o
   7   6   1        8.10        8.58      0.43 o
   8   6   1       16.39       19.23      0.66 o
   9   6   1       37.02       39.47      0.97 o
  10   6   1      138.28      133.47      1.68 o
  11   6   1        4.37        2.57      0.88 o
 -11   7   1       16.84       15.66      0.95 o
 -10   7   1        2.98        3.18      0.82 o
  -9   7   1        0.44       -0.06      0.62 o
  -8   7   1        6.37        7.25      0.63 o
  -7   7   1      146.80      161.50      1.43 o
  -6   7   1      230.48      229.72      1.58 o
  -5   7   1      159.55      164.44      1.11 o
  -4   7   1      102.69      131.49      0.89 o
  -3   7   1       98.44       88.88      0.66 o
  -2   7   1      356.66      332.23      1.50 o
  -1   7   1       49.13       51.29      0.48 o
   0   7   1      144.44      190.64      1.02 o
   1   7   1       48.42       48.94      0.47 o
   2   7   1      219.55      210.76      1.05 o
   3   7   1      253.86      228.05      1.29 o
   4   7   1      397.63      374.10      1.89 o
   5   7   1       64.06       52.87      0.66 o
   6   7   1      904.68      861.72      5.25 o
   7   7   1       43.82       43.63      0.89 o
   8   7   1      405.25      402.28      3.50 o
   9   7   1       63.44       66.09      1.25 o
  10   7   1       11.42       12.88      0.85 o
  11   7   1       61.34       54.51      1.52 o
 -10   8   1       29.74       30.89      1.11 o
  -9   8   1        1.65        0.38      0.68 o
  -8   8   1       24.51       20.49      0.88 o
  -7   8   1      117.48      106.60      1.26 o
  -6   8   1       57.74       61.46      0.89 o
  -5   8   1       40.30       40.58      0.71 o
  -4   8   1       22.45       25.71      0.44 o
  -3   8   1      287.26      271.34      1.59 o
  -2   8   1       26.83       19.71      0.35 o
  -1   8   1      531.23      548.22      2.55 o
   0   8   1        3.67        1.29      0.24 o
   1   8   1       76.36       66.75      0.57 o
   2   8   1        0.56        0.24      0.21 o
   3   8   1       20.18       24.96      0.47 o
   4   8   1       44.93       48.94      0.64 o
   5   8   1       70.04       64.64      0.86 o
   6   8   1       69.51       64.90      0.94 o
   7   8   1       83.44       85.42      1.22 o
   8   8   1       68.58       74.05      1.46 o
   9   8   1        7.29        5.07      0.73 o
  10   8   1        2.51        2.93      0.82 o
 -10   9   1      147.60      163.47      2.57 o
  -9   9   1       14.47       17.68      1.02 o
  -8   9   1       52.71       49.45      1.23 o
  -7   9   1      102.20      107.15      1.51 o
  -6   9   1      129.20      110.64      1.29 o
  -5   9   1       32.70       28.85      0.78 o
  -4   9   1      143.77      160.69      1.33 o
  -3   9   1       26.35       26.05      0.51 o
  -2   9   1        0.63        1.96      0.25 o
  -1   9   1      414.70      387.61      1.89 o
   0   9   1      211.42      204.46      1.12 o
   1   9   1      184.86      160.30      0.99 o
   2   9   1      303.26      282.34      1.48 o
   3   9   1      157.77      172.23      1.17 o
   4   9   1      119.95      139.44      1.47 o
   5   9   1      318.24      273.30      2.11 o
   6   9   1       53.49       45.35      1.07 o
   7   9   1      138.87      147.55      1.81 o
   8   9   1      115.68      104.53      1.59 o
   9   9   1       85.94       79.07      1.62 o
  10   9   1       39.29       39.68      1.43 o
  -9  10   1       36.75       24.40      1.35 o
  -8  10   1        8.55        8.45      1.03 o
  -7  10   1       31.46       23.18      0.91 o
  -6  10   1      777.88      729.27      5.29 o
  -5  10   1      599.13      595.46      3.98 o
  -4  10   1      701.32      716.68      4.51 o
  -3  10   1      245.93      200.97      1.57 o
  -2  10   1     1074.40     1070.99      4.82 o
  -1  10   1     2762.30     2783.34     11.69 o
   0  10   1      485.80      449.94      2.36 o
   1  10   1      383.64      352.30      1.80 o
   2  10   1     1323.89     1300.64      5.79 o
   3  10   1     1008.15      876.79      5.32 o
   4  10   1     1062.37      908.36      5.71 o
   5  10   1     1268.81     1232.26      7.57 o
   6  10   1      294.28      308.19      2.89 o
   7  10   1        0.51        1.76      0.66 o
   8  10   1     1004.34      955.90      7.29 o
   9  10   1      776.12      784.97      8.06 o
  -9  11   1       15.13       13.98      1.27 o
  -8  11   1       10.70        7.75      0.96 o
  -7  11   1      192.24      192.19      2.35 o
  -6  11   1      314.23      285.32      2.74 o
  -5  11   1       54.87       52.40      1.15 o
  -4  11   1      413.60      461.43      3.41 o
  -3  11   1       17.59        6.44      0.88 o
  -2  11   1      139.25      123.67      1.30 o
  -1  11   1     1311.74     1286.33      6.16 o
   0  11   1     1259.92     1232.32      5.56 o
   1  11   1      724.40      721.15      3.56 o
   2  11   1      618.31      568.15      3.54 o
   3  11   1      853.04      924.28      5.84 o
   4  11   1     2454.53     2422.94     14.33 o
   5  11   1       36.54       22.82      0.89 o
   6  11   1      489.53      447.82      3.90 o
   7  11   1      444.88      446.74      3.93 o
   8  11   1      181.19      185.21      2.30 o
   9  11   1       39.67       36.19      1.64 o
  -8  12   1        0.31       -1.10      1.10 o
  -7  12   1        7.27        7.51      0.91 o
  -6  12   1       60.91       59.49      1.46 o
  -5  12   1      103.98      107.40      1.68 o
  -4  12   1      922.51      871.52      6.49 o
  -3  12   1        4.90        1.32      0.79 o
  -2  12   1      517.11      517.24      3.93 o
  -1  12   1      266.84      241.85      1.99 o
   0  12   1      148.27      131.64      1.22 o
   1  12   1       24.25       22.58      0.67 o
   2  12   1       43.34       46.42      0.98 o
   3  12   1       11.00       10.93      0.73 o
   4  12   1       58.06       68.03      1.27 o
   5  12   1      198.07      187.09      2.20 o
   6  12   1      234.86      227.07      2.51 o
   7  12   1        0.03        0.87      0.86 o
   8  12   1        1.03        1.94      0.99 o
  -7  13   1        8.06        9.77      1.19 o
  -6  13   1        5.52        2.44      0.95 o
  -5  13   1      269.77      265.71      2.96 o
  -4  13   1       96.01       96.48      1.61 o
  -3  13   1      235.91      226.61      2.23 o
  -2  13   1      170.74      165.18      1.80 o
  -1  13   1        0.01        0.04      0.67 o
   0  13   1      125.77      138.37      2.29 o
   1  13   1       42.09       46.34      1.14 o
   2  13   1       19.39       18.31      0.81 o
   3  13   1      106.10      111.82      1.49 o
   4  13   1       17.92       15.46      0.93 o
   5  13   1      264.59      279.16      2.89 o
   6  13   1       55.15       53.03      1.48 o
   7  13   1        5.35        3.11      1.02 o
  -6  14   1       26.94       30.27      1.34 o
  -5  14   1       48.12       52.34      2.52 o
  -4  14   1        2.75        4.53      0.77 o
  -3  14   1       11.44        8.58      0.81 o
  -2  14   1      204.91      214.41      2.64 o
  -1  14   1       26.36       24.40      1.26 o
   0  14   1        0.25        1.93      1.33 o
   1  14   1       68.37       62.05      2.27 o
   2  14   1        1.27        0.34      0.99 o
   3  14   1        6.95        8.45      0.88 o
   4  14   1       11.17        9.55      0.95 o
   5  14   1       32.17       26.11      1.23 o
  -4  15   1      368.55      414.26      6.98 o
  -3  15   1       76.50       96.99      2.23 o
  -2  15   1       69.22       74.41      2.53 o
  -1  15   1       93.80      124.76      3.12 o
   0  15   1        5.71       11.44      1.47 o
   1  15   1        5.43        7.44      1.42 o
   2  15   1        6.11        6.60      1.80 o
   3  15   1        2.35       -0.28      2.00 o
   4  15   1       82.61      114.26      3.11 o
 -12   0   2      255.07      264.00      3.70 o
 -11   0   2        6.71        7.78      0.84 o
 -10   0   2       69.87       69.54      2.54 o
  -9   0   2       47.06       49.58      1.76 o
  -8   0   2      334.22      313.48      5.17 o
  -7   0   2      878.88     1020.23     13.24 o
  -6   0   2     4584.30     4673.78     77.85 o
  -5   0   2     2651.57     2837.43     23.04 o
  -4   0   2      274.87      402.68      3.56 o
  -3   0   2      648.43      567.13      4.47 o
  -2   0   2     1436.51     1377.15      9.22 o
  -1   0   2    11987.83    10583.67    124.34 o
   0   0   2     1541.59     1423.78      7.08 o
   1   0   2     8747.33     8662.04     46.26 o
   2   0   2      358.90      358.89      1.85 o
   3   0   2    18623.67    19095.22    101.85 o
   4   0   2    10470.53    10882.73     58.38 o
   5   0   2      292.77      272.47      1.82 o
   6   0   2     4370.77     4460.31     26.59 o
   7   0   2     1496.48     1614.14     10.80 o
   8   0   2     4091.35     4164.84     39.30 o
   9   0   2       35.91       35.58      1.02 o
  10   0   2     1821.84     1790.81     18.33 o
  11   0   2      689.12      704.02      6.42 o
  12   0   2       42.20       36.47      1.70 o
 -12   1   2        0.00       -0.08      0.65 o
 -11   1   2       58.97       58.73      1.11 o
 -10   1   2        3.02        1.86      0.41 o
  -9   1   2      288.76      287.87      2.77 o
  -8   1   2      196.74      199.59      1.98 o
  -7   1   2      342.28      365.21      3.69 o
  -6   1   2     1281.51     1365.60      9.43 o
  -5   1   2      761.31      820.05      4.37 o
  -4   1   2       18.56       15.84      0.31 o
  -3   1   2      571.13      570.27      2.50 o
  -2   1   2    21841.82    19315.28    136.69 o
  -1   1   2     2801.56     2746.15     10.66 o
   0   1   2     6964.42     6923.66     23.62 o
   1   1   2      140.75      161.50      0.82 o
   2   1   2    65463.59    53848.37    188.06 o
   3   1   2      406.04      379.25      1.52 o
   4   1   2      227.13      202.57      0.93 o
   5   1   2     2253.76     2476.27     10.50 o
   6   1   2     2280.75     2389.70     10.38 o
   7   1   2       12.09       13.80      0.30 o
   8   1   2     1472.64     1456.66      9.15 o
   9   1   2       52.19       54.91      0.76 o
  10   1   2      189.58      177.84      1.71 o
  11   1   2      147.87      145.57      1.44 o
  12   1   2      106.81       94.73      1.91 o
 -12   2   2       18.84       16.82      0.90 o
 -11   2   2        5.61        4.90      0.65 o
 -10   2   2       24.13       20.63      0.55 o
  -9   2   2      559.61      555.97      3.50 o
  -8   2   2       63.09       64.67      0.69 o
  -7   2   2      215.50      210.60      1.52 o
  -6   2   2        0.16       -0.06      0.19 o
  -5   2   2       45.47       55.05      0.46 o
  -4   2   2       26.30       27.49      0.30 o
  -3   2   2      123.20      125.92      0.59 o
  -2   2   2       28.94       26.59      0.22 o
  -1   2   2     2371.22     2224.17      8.13 o
   0   2   2    15009.68    14304.99    109.33 o
   1   2   2     4954.59     4887.70     15.98 o
   2   2   2     4205.90     4114.62     14.40 o
   3   2   2     1613.71     1684.55      6.24 o
   4   2   2        0.00        0.22      0.15 o
   5   2   2      606.57      548.89      2.50 o
   6   2   2      284.88      281.16      1.45 o
   7   2   2      282.39      277.93      1.98 o
   8   2   2      370.56      357.75      2.15 o
   9   2   2       82.46       86.62      1.02 o
  10   2   2        0.01       -0.44      0.44 o
  11   2   2      233.81      218.62      2.19 o
  12   2   2      582.85      613.64      6.42 o
 -12   3   2        8.50        7.51      1.13 o
 -11   3   2       23.83       22.96      0.97 o
 -10   3   2       61.81       59.11      1.13 o
  -9   3   2      349.02      333.11      2.14 o
  -8   3   2        0.87        1.02      0.24 o
  -7   3   2       12.17       11.66      0.29 o
  -6   3   2       28.63       32.95      0.37 o
  -5   3   2      373.73      399.52      1.83 o
  -4   3   2      104.05      116.90      0.58 o
  -3   3   2      318.38      268.09      1.17 o
  -2   3   2       82.27       63.39      0.36 o
  -1   3   2     1057.41     1022.94      3.35 o
   0   3   2     3653.65     3594.88     11.84 o
   1   3   2        1.17        1.43      0.13 o
   2   3   2        0.54        1.61      0.21 o
   3   3   2      243.13      303.71      1.23 o
   4   3   2       14.15       24.67      0.33 o
   5   3   2       71.56       92.90      0.61 o
   6   3   2       91.56       95.95      0.67 o
   7   3   2        6.64        4.61      0.28 o
   8   3   2      265.79      263.09      1.55 o
   9   3   2      107.15      106.12      1.02 o
  10   3   2     1506.51     1544.73     11.57 o
  11   3   2       64.85       62.59      1.17 o
  12   3   2      223.44      238.34      3.83 o
 -12   4   2       56.44       55.54      1.59 o
 -11   4   2        3.14        2.79      0.76 o
 -10   4   2       44.95       47.90      1.17 o
  -9   4   2      998.89     1013.78      5.60 o
  -8   4   2      288.83      264.16      1.50 o
  -7   4   2      112.81      114.64      0.74 o
  -6   4   2      106.85      100.93      0.64 o
  -5   4   2      873.55      873.25      3.91 o
  -4   4   2      116.09      115.94      0.62 o
  -3   4   2     2322.32     2346.17      8.78 o
  -2   4   2     6727.49     6601.34     26.12 o
  -1   4   2       55.93       59.98      0.38 o
   0   4   2     5101.39     5118.39     16.38 o
   1   4   2     1848.32     1963.51      6.77 o
   2   4   2      722.66      775.94      2.94 o
   3   4   2     1669.78     1813.14      6.86 o
   4   4   2      338.91      361.81      1.53 o
   5   4   2       34.83       28.40      0.37 o
   6   4   2       74.98       79.03      0.64 o
   7   4   2        0.07       -0.02      0.29 o
   8   4   2       10.12        6.69      0.42 o
   9   4   2       71.17       75.78      1.00 o
  10   4   2       75.03       75.56      1.41 o
  11   4   2      704.82      750.56      5.69 o
 -12   5   2       51.25       46.36      2.13 o
 -11   5   2        6.50        8.02      1.10 o
 -10   5   2       46.49       48.40      1.06 o
  -9   5   2      258.24      257.35      1.96 o
  -8   5   2     4910.88     4939.68     25.82 o
  -7   5   2     2190.26     2215.45     10.33 o
  -6   5   2      621.59      628.67      2.89 o
  -5   5   2        4.64        2.40      0.27 o
  -4   5   2      413.42      398.13      1.82 o
  -3   5   2      153.93      197.71      1.00 o
  -2   5   2      178.37      169.93      0.81 o
  -1   5   2      948.40      970.23      3.57 o
   0   5   2     1197.44     1210.46      4.52 o
   1   5   2     1582.02     1760.04      6.47 o
   2   5   2      568.31      581.81      2.25 o
   3   5   2     4378.71     4541.23     17.19 o
   4   5   2        0.14        4.02      0.18 o
   5   5   2      752.87      814.38      3.48 o
   6   5   2      331.58      313.17      1.63 o
   7   5   2      186.41      168.93      1.27 o
   8   5   2       98.84       99.90      1.14 o
   9   5   2       14.61       12.17      0.68 o
  10   5   2      132.47      125.46      1.56 o
  11   5   2        1.28        1.64      0.70 o
 -11   6   2      181.50      187.11      2.05 o
 -10   6   2      330.66      315.54      2.94 o
  -9   6   2       45.11       39.99      0.89 o
  -8   6   2       13.97       11.97      0.65 o
  -7   6   2      236.59      227.29      1.59 o
  -6   6   2      382.83      395.48      2.20 o
  -5   6   2      718.48      770.04      3.51 o
  -4   6   2     1352.16     1422.11      5.94 o
  -3   6   2        7.76        7.37      0.25 o
  -2   6   2      869.03      836.25      3.16 o
  -1   6   2      306.74      293.68      1.25 o
   0   6   2     3535.60     3913.82     15.29 o
   1   6   2      673.57      687.95      2.91 o
   2   6   2     1134.72     1153.79      4.38 o
   3   6   2      126.41       84.76      0.58 o
   4   6   2        0.52        0.69      0.19 o
   5   6   2      179.53      182.00      1.05 o
   6   6   2      116.81      103.31      0.86 o
   7   6   2        2.71        0.63      0.44 o
   8   6   2       29.47       22.60      0.70 o
   9   6   2      193.44      207.80      2.10 o
  10   6   2       11.71       14.16      0.77 o
  11   6   2        3.92        5.34      0.87 o
 -11   7   2      220.08      223.97      2.69 o
 -10   7   2      138.13      145.97      1.82 o
  -9   7   2        8.63        5.55      0.77 o
  -8   7   2       78.11       76.67      1.22 o
  -7   7   2       26.88       27.90      0.83 o
  -6   7   2       55.37       59.41      0.78 o
  -5   7   2       27.81       23.11      0.45 o
  -4   7   2      591.30      576.99      2.68 o
  -3   7   2      579.73      558.97      2.59 o
  -2   7   2       68.99       55.38      0.45 o
  -1   7   2       16.22       15.81      0.29 o
   0   7   2       23.62       42.38      0.47 o
   1   7   2      500.69      495.36      2.22 o
   2   7   2       57.64       49.06      0.44 o
   3   7   2        1.13        0.12      0.20 o
   4   7   2      451.52      448.42      2.07 o
   5   7   2        9.85        9.13      0.44 o
   6   7   2      225.71      229.98      2.13 o
   7   7   2       77.47       78.06      1.13 o
   8   7   2       59.27       57.11      1.09 o
   9   7   2        0.06        0.42      0.65 o
  10   7   2       18.06       20.24      0.94 o
  11   7   2        2.76        3.35      0.86 o
 -11   8   2      185.55      186.02      2.67 o
 -10   8   2      195.44      196.40      2.24 o
  -9   8   2      114.85      109.86      1.74 o
  -8   8   2        3.38        1.68      0.68 o
  -7   8   2      402.97      392.22      4.61 o
  -6   8   2       83.32       77.64      1.04 o
  -5   8   2       25.39       22.19      0.55 o
  -4   8   2        1.79        0.36      0.24 o
  -3   8   2       88.06       67.62      0.64 o
  -2   8   2       69.27       68.72      0.57 o
  -1   8   2      269.97      260.94      1.40 o
   0   8   2      316.72      313.60      1.55 o
   1   8   2       32.66       48.19      0.52 o
   2   8   2       47.53       47.80      0.50 o
   3   8   2       16.35        9.79      0.26 o
   4   8   2      125.49      144.67      1.15 o
   5   8   2       45.78       37.88      0.74 o
   6   8   2       14.48       17.49      0.69 o
   7   8   2      567.89      547.98      4.08 o
   8   8   2      226.13      222.72      2.26 o
   9   8   2       61.29       54.76      1.32 o
  10   8   2       10.38       12.59      1.35 o
 -10   9   2       38.60       42.53      1.40 o
  -9   9   2      131.23      134.65      2.02 o
  -8   9   2        0.07       -0.12      0.74 o
  -7   9   2      801.89      794.54      6.17 o
  -6   9   2      128.71      137.48      1.48 o
  -5   9   2       26.64       20.82      0.71 o
  -4   9   2      982.09      911.98      5.95 o
  -3   9   2      339.97      344.77      2.24 o
  -2   9   2       34.46       18.92      0.37 o
  -1   9   2      309.97      292.99      1.58 o
   0   9   2      102.28       89.29      0.72 o
   1   9   2       87.52       82.78      0.71 o
   2   9   2        0.80        0.29      0.29 o
   3   9   2     1271.56     1297.04      6.54 o
   4   9   2       30.59       35.14      0.75 o
   5   9   2      296.74      225.13      2.36 o
   6   9   2      361.81      336.49      2.71 o
   7   9   2      281.60      264.64      2.86 o
   8   9   2      182.45      170.39      2.12 o
   9   9   2       50.19       49.74      1.34 o
  10   9   2        8.02        3.66      1.05 o
  -9  10   2      142.46      152.97      2.19 o
  -8  10   2       96.67       83.56      1.66 o
  -7  10   2        0.29        0.75      0.68 o
  -6  10   2      220.69      222.83      2.10 o
  -5  10   2      562.58      515.22      3.65 o
  -4  10   2     1535.46     1438.27      9.36 o
  -3  10   2       50.87       52.01      0.93 o
  -2  10   2     1981.34     1916.46      8.36 o
  -1  10   2     1985.08     1923.65      8.15 o
   0  10   2        0.48        1.27      0.34 o
   1  10   2      347.58      352.27      1.77 o
   2  10   2      969.67      915.71      4.21 o
   3  10   2       27.77       25.30      0.68 o
   4  10   2      225.90      170.05      1.59 o
   5  10   2       67.84       56.24      1.11 o
   6  10   2       94.75      106.40      1.62 o
   7  10   2        4.62        7.10      0.84 o
   8  10   2        0.38       -0.84      0.84 o
   9  10   2       97.01      103.55      1.99 o
  -9  11   2       23.83       26.42      1.24 o
  -8  11   2       46.60       52.91      1.43 o
  -7  11   2        1.56        0.06      0.83 o
  -6  11   2        3.56        0.35      0.70 o
  -5  11   2       45.64       44.20      1.06 o
  -4  11   2       30.31       31.19      1.25 o
  -3  11   2     2866.11     2633.62     16.03 o
  -2  11   2        6.23        5.48      0.53 o
  -1  11   2      877.48      818.38      3.91 o
   0  11   2       37.43       39.55      0.63 o
   1  11   2       86.20       96.39      0.89 o
   2  11   2      182.11      171.84      1.47 o
   3  11   2      137.02      115.12      1.32 o
   4  11   2      378.42      354.95      2.68 o
   5  11   2      243.28      238.65      2.38 o
   6  11   2       66.08       80.10      1.51 o
   7  11   2      101.03       98.06      1.66 o
   8  11   2        1.51        1.74      0.93 o
  -8  12   2        8.39        7.82      0.99 o
  -7  12   2       92.41      101.31      1.75 o
  -6  12   2       15.35       14.28      0.95 o
  -5  12   2        0.21       -0.31      0.76 o
  -4  12   2      602.26      609.57      4.77 o
  -3  12   2       28.34       16.61      0.75 o
  -2  12   2      448.89      389.96      3.03 o
  -1  12   2       16.23       11.75      0.67 o
   0  12   2       10.78       10.50      0.51 o
   1  12   2      156.01      159.57      1.53 o
   2  12   2      340.74      334.52      2.59 o
   3  12   2      104.62      107.11      1.33 o
   4  12   2       10.29       10.19      0.75 o
   5  12   2      345.10      339.76      3.22 o
   6  12   2      523.10      529.14      4.55 o
   7  12   2       89.06       93.01      1.73 o
   8  12   2       86.71       95.10      2.77 o
  -7  13   2       79.35       84.00      2.03 o
  -6  13   2       10.11       10.81      0.92 o
  -5  13   2       29.37       31.15      1.49 o
  -4  13   2       62.53       61.73      1.32 o
  -3  13   2        3.41        3.93      0.70 o
  -2  13   2       81.99       71.96      1.26 o
  -1  13   2       24.48       29.52      0.98 o
   0  13   2        5.91        5.49      0.95 o
   1  13   2        7.82       11.23      0.82 o
   2  13   2        0.27        1.23      0.62 o
   3  13   2       35.45       46.95      1.44 o
   4  13   2       26.61       28.96      1.36 o
   5  13   2      592.47      584.37      4.92 o
   6  13   2       67.90       68.02      1.61 o
   7  13   2      185.92      189.72      2.78 o
  -6  14   2        0.00       -0.79      0.91 o
  -5  14   2       14.45       14.60      1.04 o
  -4  14   2       10.41       10.56      0.83 o
  -3  14   2       10.56       14.54      0.91 o
  -2  14   2      154.49      163.05      2.23 o
  -1  14   2      155.09      159.12      2.60 o
   0  14   2      438.96      472.30      5.78 o
   1  14   2       21.28       23.31      1.70 o
   2  14   2      135.58      140.74      2.63 o
   3  14   2       31.39       33.91      1.24 o
   4  14   2       47.04       54.38      1.60 o
   5  14   2      217.72      236.40      2.98 o
  -4  15   2       12.78       16.61      1.26 o
  -3  15   2      118.71      125.97      2.49 o
  -2  15   2       94.49      106.94      2.52 o
  -1  15   2       25.73       23.81      1.96 o
   0  15   2        1.03        3.93      1.33 o
   1  15   2       12.28       13.77      1.54 o
   2  15   2       52.46       57.48      2.71 o
   3  15   2       28.42       21.12      2.58 o
   4  15   2        3.73        3.40      2.00 o
 -12   1   3       88.73       93.83      1.86 o
 -11   1   3       50.75       54.80      1.49 o
 -10   1   3      304.72      306.89      3.13 o
  -9   1   3       29.54       19.81      0.82 o
  -8   1   3      958.44      940.46      7.08 o
  -7   1   3      149.05      154.55      2.01 o
  -6   1   3       25.80       16.91      0.77 o
  -5   1   3        9.12       14.26      0.52 o
  -4   1   3     3502.33     3697.66     16.88 o
  -3   1   3       59.08       55.98      0.38 o
  -2   1   3      736.33      722.37      2.75 o
  -1   1   3     2959.51     2778.38      9.76 o
   0   1   3      484.18      456.74      1.61 o
   1   1   3    21749.86    20129.95    215.59 o
   2   1   3    17229.89    17462.09     65.39 o
   3   1   3     3351.50     3498.94     12.89 o
   4   1   3        1.79        4.82      0.20 o
   5   1   3     6007.57     6154.44     25.93 o
   6   1   3      281.83      287.45      1.73 o
   7   1   3       19.92       17.50      0.35 o
   8   1   3      864.76      864.16      6.10 o
   9   1   3        3.04        4.92      0.36 o
  10   1   3       58.05       55.29      0.97 o
  11   1   3       32.15       28.74      0.87 o
  12   1   3      299.51      294.87      2.95 o
 -12   2   3        4.93        3.05      0.79 o
 -11   2   3        5.68        5.34      0.71 o
 -10   2   3       10.73        9.17      0.59 o
  -9   2   3       23.46       20.33      0.66 o
  -8   2   3      104.33      110.52      1.45 o
  -7   2   3       83.86       94.17      0.97 o
  -6   2   3       38.28       32.59      0.39 o
  -5   2   3      954.07     1023.11      5.09 o
  -4   2   3      438.02      400.18      1.75 o
  -3   2   3     2207.44     2320.87      8.60 o
  -2   2   3      340.28      342.62      1.28 o
  -1   2   3     2147.11     2057.07      7.25 o
   0   2   3     5757.13     5682.43     18.76 o
   1   2   3     6203.45     6271.98     20.84 o
   2   2   3     7092.21     7103.61     28.24 o
   3   2   3      565.57      662.64      2.55 o
   4   2   3      930.35     1131.12      4.77 o
   5   2   3      275.32      299.18      1.42 o
   6   2   3        8.77       10.62      0.29 o
   7   2   3      588.37      619.80      3.69 o
   8   2   3       98.40       91.11      1.03 o
   9   2   3       48.13       46.49      0.77 o
  10   2   3      481.64      469.95      3.48 o
  11   2   3      128.72      135.71      1.59 o
  12   2   3      216.28      231.31      2.50 o
 -12   3   3        4.62        4.40      1.08 o
 -11   3   3        0.38       -0.21      0.65 o
 -10   3   3       31.92       30.57      0.75 o
  -9   3   3       10.07        9.20      0.44 o
  -8   3   3      273.15      262.81      1.47 o
  -7   3   3        0.11        0.46      0.17 o
  -6   3   3       51.38       56.51      0.45 o
  -5   3   3       24.92       24.62      0.34 o
  -4   3   3      266.48      243.00      1.14 o
  -3   3   3      187.64      195.86      0.86 o
  -2   3   3     1432.95     1456.23      5.50 o
  -1   3   3      639.26      644.42      2.22 o
   0   3   3       44.20       42.99      0.29 o
   1   3   3      254.72      289.56      1.09 o
   2   3   3      514.74      449.74      1.86 o
   3   3   3      467.79      506.93      2.13 o
   4   3   3      232.47      234.36      1.08 o
   5   3   3      617.28      581.36      2.52 o
   6   3   3       25.53       26.24      0.49 o
   7   3   3        0.03       -0.01      0.27 o
   8   3   3        5.53        2.84      0.37 o
   9   3   3       88.75       87.98      1.38 o
  10   3   3      494.75      501.50      4.09 o
  11   3   3       72.71       79.22      1.36 o
  12   3   3       77.47       71.59      1.42 o
 -12   4   3       16.74       23.18      1.02 o
 -11   4   3       37.01       37.30      1.22 o
 -10   4   3      352.39      355.45      2.88 o
  -9   4   3        4.74        2.28      0.69 o
  -8   4   3      158.82      152.74      0.97 o
  -7   4   3       65.31       62.18      0.54 o
  -6   4   3      791.93      786.23      3.62 o
  -5   4   3      187.29      182.02      0.92 o
  -4   4   3      572.45      586.41      2.50 o
  -3   4   3      749.47      774.03      2.97 o
  -2   4   3        2.95       11.54      0.33 o
  -1   4   3       17.14        8.03      0.17 o
   0   4   3     3467.85     3526.63     11.83 o
   1   4   3      320.86      322.65      1.27 o
   2   4   3      486.57      547.44      2.10 o
   3   4   3     1674.93     1860.56      7.31 o
   4   4   3        0.64       -0.02      0.27 o
   5   4   3      515.89      536.31      2.38 o
   6   4   3      556.26      583.14      2.76 o
   7   4   3        1.68       -0.12      0.30 o
   8   4   3       23.35       24.97      0.59 o
   9   4   3       54.05       54.71      1.20 o
  10   4   3       69.76       76.40      1.33 o
  11   4   3       21.13       23.52      0.92 o
 -12   5   3        4.72        3.68      1.03 o
 -11   5   3      210.32      208.41      2.11 o
 -10   5   3      460.98      470.61      3.39 o
  -9   5   3      512.82      527.94      3.25 o
  -8   5   3        1.07       -0.50      0.67 o
  -7   5   3     3136.74     3161.27     14.60 o
  -6   5   3       59.91       78.58      0.60 o
  -5   5   3       22.98       15.30      0.38 o
  -4   5   3     6051.72     6420.53     26.99 o
  -3   5   3        1.35        3.16      0.21 o
  -2   5   3      157.96      218.17      0.98 o
  -1   5   3     3159.92     3370.19     12.02 o
   0   5   3     3514.44     3602.93     13.43 o
   1   5   3       34.04       30.44      0.33 o
   2   5   3        3.81        5.64      0.22 o
   3   5   3       13.95       13.92      0.25 o
   4   5   3     1687.86     1840.48      7.21 o
   5   5   3       32.11       23.91      0.38 o
   6   5   3        0.13        0.61      0.28 o
   7   5   3      181.12      162.82      1.21 o
   8   5   3      249.77      251.16      2.11 o
   9   5   3      158.19      158.01      1.76 o
  10   5   3        4.45        3.16      0.68 o
  11   5   3       71.86       81.04      1.42 o
 -11   6   3      210.07      209.06      2.87 o
 -10   6   3       35.27       29.40      0.87 o
  -9   6   3      180.29      174.98      1.79 o
  -8   6   3      119.28      112.21      1.22 o
  -7   6   3      538.40      519.93      3.12 o
  -6   6   3      130.88      102.46      0.91 o
  -5   6   3       29.47       27.71      0.44 o
  -4   6   3      663.85      699.41      3.12 o
  -3   6   3       80.66       77.12      0.54 o
  -2   6   3      193.72      245.82      1.08 o
  -1   6   3     1029.43     1217.15      4.61 o
   0   6   3      191.70      210.27      1.08 o
   1   6   3      493.11      514.08      2.31 o
   2   6   3      162.54      177.43      0.89 o
   3   6   3      280.28      260.93      1.28 o
   4   6   3      389.31      343.87      1.55 o
   5   6   3      108.92       88.70      0.66 o
   6   6   3       33.73       28.27      0.51 o
   7   6   3      206.59      184.53      1.62 o
   8   6   3        0.01        0.17      0.60 o
   9   6   3       19.32       20.95      0.86 o
  10   6   3        0.39       -0.54      0.68 o
  11   6   3       14.09       14.00      0.99 o
 -11   7   3        1.03        2.38      0.78 o
 -10   7   3       99.76       95.80      1.45 o
  -9   7   3       22.14       19.93      0.80 o
  -8   7   3        7.66        6.83      0.63 o
  -7   7   3      301.00      290.26      2.61 o
  -6   7   3       26.30       31.38      0.66 o
  -5   7   3      209.25      188.88      1.22 o
  -4   7   3      714.68      732.02      3.58 o
  -3   7   3       23.69       26.95      0.41 o
  -2   7   3      851.91      893.74      3.52 o
  -1   7   3       68.70      100.39      0.66 o
   0   7   3       26.00       47.48      0.49 o
   1   7   3     1616.05     1572.66      6.53 o
   2   7   3      206.40      193.43      1.04 o
   3   7   3      214.32      227.68      1.12 o
   4   7   3       38.09       36.61      0.48 o
   5   7   3      208.84      221.72      1.47 o
   6   7   3      493.01      497.53      3.35 o
   7   7   3       26.60       22.93      0.76 o
   8   7   3       13.08       11.93      0.74 o
   9   7   3        3.38        2.76      0.68 o
  10   7   3       25.42       24.96      0.95 o
 -11   8   3        0.08       -1.01      1.01 o
 -10   8   3       29.42       34.60      1.09 o
  -9   8   3        1.52        1.11      0.64 o
  -8   8   3        8.09        7.95      0.68 o
  -7   8   3        0.40       -0.60      0.60 o
  -6   8   3        1.90        2.19      0.56 o
  -5   8   3        5.99        7.88      0.47 o
  -4   8   3      257.71      238.90      1.55 o
  -3   8   3      238.12      230.24      1.30 o
  -2   8   3       21.73       33.75      0.44 o
  -1   8   3       36.70       40.84      0.48 o
   0   8   3       45.34       65.18      0.58 o
   1   8   3     1068.53     1050.74      4.59 o
   2   8   3      173.64      185.52      1.10 o
   3   8   3        5.43        9.08      0.30 o
   4   8   3      165.12      142.46      1.04 o
   5   8   3      570.26      594.39      3.88 o
   6   8   3        0.93        0.01      0.53 o
   7   8   3      100.68       88.78      1.38 o
   8   8   3      216.33      220.11      2.27 o
   9   8   3       49.46       56.55      1.35 o
  10   8   3      135.20      149.12      2.36 o
 -10   9   3       31.23       30.71      1.20 o
  -9   9   3      249.55      257.20      2.51 o
  -8   9   3       49.30       55.59      1.17 o
  -7   9   3      183.62      197.49      2.22 o
  -6   9   3       14.64       12.20      0.65 o
  -5   9   3        1.03        0.76      0.53 o
  -4   9   3      258.50      263.50      2.18 o
  -3   9   3       12.93       13.60      0.44 o
  -2   9   3     1530.94     1501.69      6.31 o
  -1   9   3      150.99      181.74      1.08 o
   0   9   3      147.62      143.22      0.94 o
   1   9   3      449.97      430.46      2.11 o
   2   9   3      190.72      171.66      1.07 o
   3   9   3      516.25      522.64      2.71 o
   4   9   3      639.53      600.76      4.60 o
   5   9   3      214.05      181.51      1.81 o
   6   9   3     1102.88      977.35      6.63 o
   7   9   3      161.69      162.20      1.92 o
   8   9   3       59.93       63.51      1.34 o
   9   9   3       75.67       79.36      1.48 o
  10   9   3       55.95       52.99      1.64 o
  -9  10   3       87.96       97.76      1.71 o
  -8  10   3       82.14       79.88      1.41 o
  -7  10   3       16.07       17.47      0.82 o
  -6  10   3      249.03      232.91      2.17 o
  -5  10   3        5.67        0.23      0.56 o
  -4  10   3       27.22       17.95      0.71 o
  -3  10   3      215.12      201.97      1.77 o
  -2  10   3     2203.95     2333.11     12.93 o
  -1  10   3      374.40      383.23      2.03 o
   0  10   3       51.14       39.79      0.61 o
   1  10   3      896.59      888.07      4.01 o
   2  10   3      581.55      585.48      2.76 o
   3  10   3      251.53      264.95      2.01 o
   4  10   3      109.55       92.95      1.18 o
   5  10   3       10.97        2.20      0.58 o
   6  10   3     1018.68      999.80      7.06 o
   7  10   3       12.88        9.26      0.96 o
   8  10   3      136.23      122.91      1.80 o
   9  10   3      172.23      172.12      2.52 o
  -9  11   3      556.56      618.98      6.05 o
  -8  11   3      170.01      183.77      2.29 o
  -7  11   3        1.31        0.85      0.71 o
  -6  11   3        6.55        5.27      0.71 o
  -5  11   3       76.79       66.37      1.12 o
  -4  11   3        0.10       -0.57      0.58 o
  -3  11   3      359.24      350.47      2.74 o
  -2  11   3     1500.09     1493.76      9.09 o
  -1  11   3       28.28       18.62      0.49 o
   0  11   3        2.45        0.81      0.35 o
   1  11   3       15.68       17.48      0.47 o
   2  11   3       56.62       50.04      0.90 o
   3  11   3      135.64      130.48      1.41 o
   4  11   3       57.56       53.72      1.03 o
   5  11   3        0.12       -0.57      0.65 o
   6  11   3       73.63       66.71      1.41 o
   7  11   3      289.68      306.23      3.18 o
   8  11   3      107.76      102.48      1.90 o
  -8  12   3      129.47      141.01      2.33 o
  -7  12   3        1.12        0.78      0.86 o
  -6  12   3        1.24        0.02      0.69 o
  -5  12   3        6.26        6.98      0.71 o
  -4  12   3      516.53      513.62      3.76 o
  -3  12   3      676.50      682.50      4.53 o
  -2  12   3      943.10      884.23      5.65 o
  -1  12   3      137.98      117.34      1.32 o
   0  12   3      281.61      285.15      1.89 o
   1  12   3      190.15      186.08      1.68 o
   2  12   3      116.44      119.96      1.37 o
   3  12   3       90.55       84.08      1.21 o
   4  12   3       10.98       10.47      0.81 o
   5  12   3      334.11      341.57      3.24 o
   6  12   3      365.86      365.44      3.43 o
   7  12   3       17.08       20.15      1.17 o
  -7  13   3        2.78        2.79      0.99 o
  -6  13   3        4.65        3.01      0.88 o
  -5  13   3       14.99       12.38      0.83 o
  -4  13   3       46.77       43.97      1.97 o
  -3  13   3       61.98       57.04      1.25 o
  -2  13   3        2.84        1.98      0.65 o
  -1  13   3      151.88      139.17      1.85 o
   0  13   3        0.33        0.00      0.87 o
   1  13   3        3.47        4.41      0.85 o
   2  13   3        0.57        0.33      0.59 o
   3  13   3       17.72       16.90      0.78 o
   4  13   3       51.36       57.37      1.38 o
   5  13   3      248.98      254.32      2.72 o
   6  13   3      223.77      250.82      3.06 o
  -6  14   3       42.35       36.12      1.36 o
  -5  14   3        0.74        1.18      0.93 o
  -4  14   3       33.87       34.41      1.16 o
  -3  14   3        0.29        1.05      0.74 o
  -2  14   3       17.43       15.88      1.04 o
  -1  14   3        3.06        2.16      1.06 o
   0  14   3       96.26      108.85      2.40 o
   1  14   3       36.57       48.79      2.18 o
   2  14   3       20.48       23.50      1.30 o
   3  14   3      117.30      130.15      2.02 o
   4  14   3       70.74       70.96      1.60 o
   5  14   3        4.62        5.28      1.09 o
  -4  15   3        9.11       12.77      1.53 o
  -3  15   3       34.17       37.78      1.53 o
  -2  15   3       93.76      114.43      2.56 o
  -1  15   3      354.58      416.32      7.20 o
   0  15   3       59.94       60.18      2.62 o
   1  15   3       23.77       37.47      2.29 o
   2  15   3      521.38      625.74     19.55 o
   3  15   3        0.01       -0.85      2.00 o
 -12   0   4      558.90      584.46      8.59 o
 -11   0   4      918.45      935.08     11.17 o
 -10   0   4      484.21      499.57      6.39 o
  -9   0   4       14.91       21.46      1.23 o
  -8   0   4      487.82      486.94      5.52 o
  -7   0   4      291.50      339.59      4.27 o
  -6   0   4     4571.21     5215.15     59.44 o
  -5   0   4     2602.08     2613.92     21.21 o
  -4   0   4     7284.67     7697.39     49.07 o
  -3   0   4     3030.15     3040.08     19.05 o
  -2   0   4     6320.23     5983.53     34.02 o
  -1   0   4    13014.18    12482.36     67.75 o
   0   0   4     4240.40     4044.93     22.17 o
   1   0   4       48.81       32.05      0.53 o
   2   0   4     5057.05     5267.71     29.67 o
   3   0   4        1.85        4.99      0.23 o
   4   0   4      962.00     1067.19      5.92 o
   5   0   4      443.29      435.95      2.79 o
   6   0   4      160.35      170.65      1.41 o
   7   0   4       17.70       25.43      1.05 o
   8   0   4       76.98       72.36      1.35 o
   9   0   4        1.34        1.66      0.59 o
  10   0   4      285.89      249.51      3.01 o
  11   0   4      128.65      114.36      2.09 o
  12   0   4      270.10      289.92      3.98 o
 -12   1   4       84.45       83.84      2.89 o
 -11   1   4        0.07       -0.81      0.81 o
 -10   1   4       86.05       88.70      1.51 o
  -9   1   4       16.12       15.24      0.80 o
  -8   1   4       35.89       38.53      1.49 o
  -7   1   4      244.28      254.63      2.46 o
  -6   1   4      548.55      576.38      4.08 o
  -5   1   4       11.92       28.56      0.43 o
  -4   1   4     1195.39     1225.29      5.80 o
  -3   1   4        0.16        0.16      0.14 o
  -2   1   4       21.90       12.59      0.28 o
  -1   1   4      746.95      719.53      2.82 o
   0   1   4     2444.85     2432.88      8.14 o
   1   1   4     8351.03     8631.55     29.19 o
   2   1   4      196.07      181.96      0.88 o
   3   1   4     3774.51     3840.24     14.10 o
   4   1   4       19.58       17.35      0.31 o
   5   1   4      268.64      327.34      1.52 o
   6   1   4     2104.02     2094.96      9.37 o
   7   1   4       34.76       32.40      0.54 o
   8   1   4     1154.01     1141.46      7.67 o
   9   1   4       73.10       69.88      1.00 o
  10   1   4      481.73      472.95      3.42 o
  11   1   4       36.34       30.69      0.89 o
  12   1   4       10.75        5.59      0.77 o
 -12   2   4       14.55       15.23      0.99 o
 -11   2   4      108.29      105.75      1.77 o
 -10   2   4        0.97        0.28      0.74 o
  -9   2   4       36.46       36.22      1.00 o
  -8   2   4       28.51       34.86      0.92 o
  -7   2   4       46.51       32.32      0.58 o
  -6   2   4        5.14        4.76      0.20 o
  -5   2   4      102.15      101.55      0.68 o
  -4   2   4      179.89      212.36      0.95 o
  -3   2   4     1604.90     1626.87      6.35 o
  -2   2   4      103.99       78.67      0.42 o
  -1   2   4       36.98       33.59      0.33 o
   0   2   4     1753.94     1742.84      5.79 o
   1   2   4     1006.12      937.98      3.22 o
   2   2   4    11130.02    11417.59     43.49 o
   3   2   4     2068.43     2213.96      8.65 o
   4   2   4     9462.08     9881.57     39.00 o
   5   2   4      171.12      177.61      1.00 o
   6   2   4      152.31      160.53      1.02 o
   7   2   4       45.47       64.38      0.91 o
   8   2   4      506.12      505.40      3.85 o
   9   2   4       33.40       35.71      0.90 o
  10   2   4      680.88      646.83      4.73 o
  11   2   4      267.25      251.68      2.45 o
 -12   3   4        5.25        4.25      0.89 o
 -11   3   4        0.89        1.70      0.65 o
 -10   3   4        0.82        0.40      0.50 o
  -9   3   4       28.63       22.87      0.58 o
  -8   3   4      540.14      527.51      2.75 o
  -7   3   4      168.30      155.10      0.91 o
  -6   3   4       17.28       23.64      0.31 o
  -5   3   4      221.30      220.52      1.04 o
  -4   3   4      299.09      258.43      1.13 o
  -3   3   4      506.49      536.07      2.10 o
  -2   3   4        0.97       -0.14      0.14 o
  -1   3   4       23.64       16.38      0.22 o
   0   3   4      558.64      580.82      2.02 o
   1   3   4      490.62      499.52      1.90 o
   2   3   4        1.71        7.36      0.19 o
   3   3   4     5427.82     5851.49     22.93 o
   4   3   4     2420.73     2478.74      9.62 o
   5   3   4     1632.95     1761.71      7.39 o
   6   3   4       42.26       53.24      0.58 o
   7   3   4      190.83      192.26      1.26 o
   8   3   4      120.28      118.42      1.13 o
   9   3   4       73.92       71.13      1.11 o
  10   3   4       20.46       20.00      0.80 o
  11   3   4      236.68      227.44      2.33 o
 -12   4   4       81.12       85.25      1.67 o
 -11   4   4       55.39       55.82      1.16 o
 -10   4   4      215.81      221.10      2.25 o
  -9   4   4        1.94        0.99      0.36 o
  -8   4   4       13.09       12.52      0.31 o
  -7   4   4      261.53      280.04      1.39 o
  -6   4   4      363.52      348.18      1.65 o
  -5   4   4        9.86        4.93      0.21 o
  -4   4   4       21.91       25.59      0.30 o
  -3   4   4       15.86       13.05      0.21 o
  -2   4   4     3192.15     3375.88     13.36 o
  -1   4   4      226.69      266.96      1.07 o
   0   4   4      122.99      148.21      0.68 o
   1   4   4      609.46      551.50      2.09 o
   2   4   4       11.28        4.43      0.19 o
   3   4   4     1580.28     1721.33      7.04 o
   4   4   4      580.19      604.44      2.55 o
   5   4   4      226.28      241.88      1.25 o
   6   4   4        1.08        1.50      0.29 o
   7   4   4      829.06      806.50      5.60 o
   8   4   4       46.88       45.04      0.88 o
   9   4   4      229.68      231.55      2.10 o
  10   4   4      110.72      112.01      1.75 o
  11   4   4      130.34      139.17      2.23 o
 -12   5   4       84.41       92.13      2.78 o
 -11   5   4       32.29       35.83      1.05 o
 -10   5   4      359.97      374.87      2.81 o
  -9   5   4      107.80       96.49      1.13 o
  -8   5   4       33.66       28.23      0.83 o
  -7   5   4      906.04      894.45      4.23 o
  -6   5   4       99.80       91.10      0.63 o
  -5   5   4     1998.21     2120.09      8.83 o
  -4   5   4      292.42      324.58      1.50 o
  -3   5   4     4818.27     5194.56     20.42 o
  -2   5   4     2352.94     2537.60      9.80 o
  -1   5   4     1172.18     1157.06      4.36 o
   0   5   4      664.00      641.24      2.61 o
   1   5   4      359.99      433.39      1.75 o
   2   5   4     2970.17     2978.09     10.86 o
   3   5   4      227.53      236.68      1.18 o
   4   5   4      494.50      523.54      2.36 o
   5   5   4      429.38      445.38      2.06 o
   6   5   4      267.43      264.75      1.52 o
   7   5   4      112.76      104.40      1.25 o
   8   5   4        6.44        9.00      0.58 o
   9   5   4        3.13        1.64      0.65 o
  10   5   4        6.13        5.95      0.71 o
  11   5   4       96.01      102.74      1.78 o
 -11   6   4     1031.64     1081.40      8.28 o
 -10   6   4       23.84       20.05      1.21 o
  -9   6   4      264.31      257.95      2.20 o
  -8   6   4      125.66      113.40      1.05 o
  -7   6   4      177.02      178.62      1.30 o
  -6   6   4     3338.59     3222.98     15.52 o
  -5   6   4      748.09      780.81      3.60 o
  -4   6   4     1065.24     1106.52      4.84 o
  -3   6   4      439.28      475.31      2.18 o
  -2   6   4       27.56       39.76      0.40 o
  -1   6   4     1099.60     1275.40      4.83 o
   0   6   4      520.47      581.21      2.47 o
   1   6   4      938.24      961.84      4.00 o
   2   6   4      382.49      403.64      1.79 o
   3   6   4      567.88      566.25      2.43 o
   4   6   4       80.07       82.92      0.59 o
   5   6   4       70.08       73.42      0.62 o
   6   6   4       50.74       48.45      0.71 o
   7   6   4       67.80       67.59      0.99 o
   8   6   4        4.33        3.91      0.63 o
   9   6   4       40.99       42.91      1.09 o
  10   6   4      191.95      201.89      2.18 o
  11   6   4      145.25      158.69      2.23 o
 -11   7   4      407.02      404.62      4.01 o
 -10   7   4      138.83      137.40      1.76 o
  -9   7   4        1.85        1.60      0.68 o
  -8   7   4      142.01      138.49      1.59 o
  -7   7   4      521.55      492.27      3.57 o
  -6   7   4       25.06       21.53      0.52 o
  -5   7   4      533.60      472.53      2.51 o
  -4   7   4       42.23       40.05      0.50 o
  -3   7   4      197.83      213.07      1.10 o
  -2   7   4        3.92        5.70      0.26 o
  -1   7   4      387.03      385.83      1.79 o
   0   7   4     1966.49     2013.10      8.48 o
   1   7   4      557.52      573.94      2.62 o
   2   7   4      647.64      706.54      3.21 o
   3   7   4        8.82        9.70      0.28 o
   4   7   4      636.00      605.51      2.48 o
   5   7   4       11.97       18.64      0.64 o
   6   7   4       83.87       69.41      0.95 o
   7   7   4        2.55        1.21      0.60 o
   8   7   4      197.74      192.75      1.99 o
   9   7   4       91.76       89.04      1.44 o
  10   7   4       76.44       81.35      1.62 o
 -11   8   4       18.11       18.81      0.95 o
 -10   8   4        1.66        0.65      0.66 o
  -9   8   4       11.28       12.58      0.73 o
  -8   8   4        1.57        0.68      0.65 o
  -7   8   4       11.92       11.66      0.63 o
  -6   8   4        2.26        1.29      0.55 o
  -5   8   4       41.45       38.36      0.78 o
  -4   8   4        6.23        2.08      0.39 o
  -3   8   4        0.07        0.24      0.22 o
  -2   8   4        2.26        2.73      0.24 o
  -1   8   4       95.67      110.10      0.73 o
   0   8   4      198.94      205.73      1.11 o
   1   8   4     1797.49     1844.40      7.82 o
   2   8   4      149.77      162.26      0.99 o
   3   8   4      261.02      260.95      1.46 o
   4   8   4       92.84       83.32      0.87 o
   5   8   4       95.43      103.12      1.24 o
   6   8   4       90.36       95.10      1.25 o
   7   8   4      871.32      779.07      5.71 o
   8   8   4       22.30       28.07      0.91 o
   9   8   4      635.55      627.63      5.38 o
  10   8   4       75.19       65.55      1.66 o
 -10   9   4        1.98        1.86      0.71 o
  -9   9   4        0.01       -0.78      0.78 o
  -8   9   4       23.12       21.20      0.90 o
  -7   9   4       32.94       30.34      1.03 o
  -6   9   4       71.83       64.82      1.14 o
  -5   9   4       74.75       65.97      1.05 o
  -4   9   4      200.99      204.89      1.82 o
  -3   9   4      733.57      698.09      3.68 o
  -2   9   4      465.36      458.81      2.21 o
  -1   9   4      165.11      147.83      0.97 o
   0   9   4     2018.20     1924.06      8.19 o
   1   9   4     2865.08     2723.50     11.46 o
   2   9   4       87.44       84.33      0.79 o
   3   9   4       44.70       50.02      0.66 o
   4   9   4     3120.51     2954.43     17.23 o
   5   9   4       10.26        9.07      0.62 o
   6   9   4      505.15      436.50      3.40 o
   7   9   4      203.29      212.95      2.16 o
   8   9   4       59.54       66.95      1.40 o
   9   9   4      690.69      704.04      6.28 o
  -9  10   4      123.80      109.78      1.74 o
  -8  10   4        1.73        1.91      0.72 o
  -7  10   4       64.58       58.06      1.24 o
  -6  10   4       77.77       65.96      1.47 o
  -5  10   4        6.99        5.51      0.59 o
  -4  10   4       38.33       33.59      0.88 o
  -3  10   4      396.30      345.85      2.69 o
  -2  10   4      394.75      337.27      2.14 o
  -1  10   4      524.46      487.50      2.44 o
   0  10   4       13.09       10.14      0.39 o
   1  10   4      410.53      391.96      2.05 o
   2  10   4      339.67      332.28      1.88 o
   3  10   4       55.02       57.44      0.96 o
   4  10   4       27.86       26.56      0.76 o
   5  10   4      226.44      242.93      2.16 o
   6  10   4      432.49      407.21      3.57 o
   7  10   4       83.68       85.22      1.49 o
   8  10   4        4.30        1.17      0.82 o
   9  10   4      159.86      165.27      2.48 o
  -9  11   4       38.02       37.89      1.35 o
  -8  11   4      127.82      154.43      1.95 o
  -7  11   4        7.49        7.42      0.81 o
  -6  11   4      180.41      165.04      1.97 o
  -5  11   4        7.95        3.22      0.63 o
  -4  11   4        0.65       -0.63      0.63 o
  -3  11   4      205.16      182.71      1.81 o
  -2  11   4     1219.40     1140.02      7.43 o
  -1  11   4      295.62      306.07      1.89 o
   0  11   4       15.98       22.52      0.49 o
   1  11   4      172.59      177.16      1.24 o
   2  11   4      275.29      274.30      2.13 o
   3  11   4        0.32        0.48      0.54 o
   4  11   4        0.04        0.45      0.58 o
   5  11   4       16.33       12.33      0.77 o
   6  11   4        4.75        5.10      0.84 o
   7  11   4        4.31        2.71      0.82 o
   8  11   4        7.10        9.89      1.02 o
  -8  12   4        3.71        6.95      0.99 o
  -7  12   4        8.82       11.22      0.87 o
  -6  12   4       11.67       13.57      0.79 o
  -5  12   4       13.61       10.93      0.75 o
  -4  12   4      159.94      158.50      1.89 o
  -3  12   4       89.82       79.34      1.26 o
  -2  12   4        5.04        6.39      0.65 o
  -1  12   4       48.20       41.39      0.90 o
   0  12   4        2.82        2.38      0.50 o
   1  12   4       11.84        8.66      0.57 o
   2  12   4      125.25      127.06      1.40 o
   3  12   4       10.54       10.77      0.68 o
   4  12   4       45.46       47.95      1.20 o
   5  12   4      352.81      345.39      3.27 o
   6  12   4        2.22        3.71      0.91 o
   7  12   4      166.82      160.99      2.40 o
  -7  13   4        3.54        1.94      0.99 o
  -6  13   4       30.06       34.44      1.19 o
  -5  13   4       27.25       31.19      0.98 o
  -4  13   4      102.18       88.93      1.40 o
  -3  13   4        7.80       10.89      0.74 o
  -2  13   4        1.61        0.27      0.60 o
  -1  13   4      135.07      133.54      1.71 o
   0  13   4      405.59      384.21      4.41 o
   1  13   4       73.42       81.61      1.88 o
   2  13   4      217.54      232.42      2.25 o
   3  13   4       16.22       14.95      0.81 o
   4  13   4      247.80      250.66      2.65 o
   5  13   4      184.62      180.83      2.27 o
   6  13   4      320.42      335.65      3.68 o
  -6  14   4       35.73       31.94      1.45 o
  -5  14   4       66.98       74.80      1.60 o
  -4  14   4       61.12       61.64      1.52 o
  -3  14   4        3.15        3.00      0.76 o
  -2  14   4       19.23       15.29      1.00 o
  -1  14   4       65.87       69.66      1.80 o
   0  14   4       91.81       96.63      2.26 o
   1  14   4        3.42        5.73      1.72 o
   2  14   4       37.38       33.88      1.66 o
   3  14   4      168.31      178.10      2.84 o
   4  14   4        2.98        0.41      0.90 o
   5  14   4        3.93        3.59      1.08 o
  -4  15   4        0.01       -0.37      1.05 o
  -3  15   4       17.52       23.45      1.39 o
  -2  15   4      130.40      139.27      2.96 o
  -1  15   4        1.36        0.15      1.19 o
   0  15   4       62.75       81.04      2.94 o
   1  15   4       12.80       11.62      1.73 o
   2  15   4        1.24        0.85      2.55 o
   3  15   4        2.81        0.67      2.18 o
 -12   1   5      151.55      160.11      2.88 o
 -11   1   5       27.18       30.73      1.15 o
 -10   1   5        0.00       -0.71      0.71 o
  -9   1   5        2.08        0.26      0.62 o
  -8   1   5      119.35      113.44      1.73 o
  -7   1   5      223.94      244.16      2.20 o
  -6   1   5      137.69      139.27      1.30 o
  -5   1   5     3347.71     3712.94     17.95 o
  -4   1   5     1602.90     1743.72      8.04 o
  -3   1   5      465.63      536.65      2.22 o
  -2   1   5      659.40      607.93      2.30 o
  -1   1   5      534.57      514.17      2.39 o
   0   1   5        0.22        0.69      0.13 o
   1   1   5      372.79      356.15      1.35 o
   2   1   5     2526.68     2665.63      9.84 o
   3   1   5      369.69      429.14      1.79 o
   4   1   5       70.16       71.87      0.61 o
   5   1   5      738.46      761.36      3.32 o
   6   1   5        0.31        0.40      0.27 o
   7   1   5       53.43       54.61      0.68 o
   8   1   5      202.53      204.12      1.50 o
   9   1   5      342.48      345.00      2.66 o
  10   1   5      129.78      133.74      1.49 o
  11   1   5      384.50      386.78      3.20 o
 -12   2   5      114.28      124.56      2.02 o
 -11   2   5        3.57        3.20      1.04 o
 -10   2   5       29.26       24.68      0.97 o
  -9   2   5       76.41       79.97      1.66 o
  -8   2   5        4.69        2.52      0.57 o
  -7   2   5       86.78       86.83      0.96 o
  -6   2   5       52.57       51.51      0.51 o
  -5   2   5        8.34        6.92      0.18 o
  -4   2   5     1544.65     1725.70      6.78 o
  -3   2   5        0.49        0.15      0.16 o
  -2   2   5      126.39      136.49      0.62 o
  -1   2   5       22.36       33.56      0.28 o
   0   2   5      117.01      131.26      0.58 o
   1   2   5      460.91      518.64      1.93 o
   2   2   5     3606.24     3627.78     13.13 o
   3   2   5     8805.41     9243.42     36.41 o
   4   2   5      374.68      437.81      1.90 o
   5   2   5       55.49       68.33      0.61 o
   6   2   5      235.81      255.10      1.43 o
   7   2   5       67.08       89.19      0.85 o
   8   2   5      141.02      134.42      1.51 o
   9   2   5        2.15        0.67      0.58 o
  10   2   5       78.35       71.07      1.23 o
  11   2   5        3.44        0.67      0.73 o
 -12   3   5      107.74      112.58      2.36 o
 -11   3   5      126.50      129.12      1.83 o
 -10   3   5       43.14       38.90      0.74 o
  -9   3   5      187.80      182.66      1.41 o
  -8   3   5      109.69      104.40      1.02 o
  -7   3   5       29.38       27.66      0.36 o
  -6   3   5      175.82      186.67      0.95 o
  -5   3   5       35.49       48.42      0.39 o
  -4   3   5       45.44       62.57      0.42 o
  -3   3   5       43.33       55.43      0.34 o
  -2   3   5      138.30      132.06      0.69 o
  -1   3   5       77.05       82.44      0.46 o
   0   3   5      777.15      769.14      2.66 o
   1   3   5      287.08      281.15      1.17 o
   2   3   5     1092.75     1154.92      4.30 o
   3   3   5     7234.59     7584.78     30.17 o
   4   3   5     4395.33     4594.04     18.03 o
   5   3   5      776.99      790.88      3.48 o
   6   3   5       98.16       94.52      0.77 o
   7   3   5       54.66       59.64      0.78 o
   8   3   5       89.21       95.95      1.13 o
   9   3   5        0.98       -0.18      0.60 o
  10   3   5       82.34       70.63      1.31 o
  11   3   5       45.36       52.90      1.29 o
 -12   4   5       44.08       49.24      1.31 o
 -11   4   5       81.25       78.80      1.57 o
 -10   4   5      342.83      335.85      3.04 o
  -9   4   5        4.83        2.54      0.39 o
  -8   4   5        9.88        8.28      0.35 o
  -7   4   5        1.91        1.73      0.24 o
  -6   4   5        9.25        5.42      0.26 o
  -5   4   5       25.96       27.89      0.37 o
  -4   4   5      301.41      361.05      1.57 o
  -3   4   5     1144.89     1153.37      4.50 o
  -2   4   5     5606.41     6030.54     23.95 o
  -1   4   5        8.18        9.53      0.19 o
   0   4   5       99.25       62.38      0.42 o
   1   4   5      194.38      212.35      0.97 o
   2   4   5      500.45      559.24      2.21 o
   3   4   5      804.36      838.40      3.55 o
   4   4   5        0.20        0.13      0.24 o
   5   4   5       46.55       38.84      0.51 o
   6   4   5       44.18       36.95      0.59 o
   7   4   5      196.29      192.04      1.49 o
   8   4   5       17.34       14.59      0.58 o
   9   4   5       76.65       81.13      1.26 o
  10   4   5       11.66       13.18      0.74 o
  11   4   5       35.69       29.90      1.04 o
 -12   5   5      324.78      343.10      4.77 o
 -11   5   5      301.48      302.14      3.67 o
 -10   5   5       19.01       16.88      0.85 o
  -9   5   5     1524.00     1559.42     10.59 o
  -8   5   5     1241.82     1249.87      6.41 o
  -7   5   5      174.25      172.30      1.07 o
  -6   5   5      494.56      474.45      2.17 o
  -5   5   5      151.48      183.05      0.97 o
  -4   5   5      831.51      893.12      3.78 o
  -3   5   5      540.98      596.09      2.57 o
  -2   5   5     1152.43     1252.20      5.01 o
  -1   5   5     1810.38     1854.83      6.81 o
   0   5   5      374.85      413.49      1.77 o
   1   5   5        5.34        1.31      0.22 o
   2   5   5       70.87       89.15      0.58 o
   3   5   5     1712.85     1797.69      7.13 o
   4   5   5      427.81      416.97      1.91 o
   5   5   5       67.46       67.01      0.81 o
   6   5   5      199.35      185.83      1.34 o
   7   5   5      149.18      151.35      1.37 o
   8   5   5      251.31      253.04      2.35 o
   9   5   5       13.60       11.94      0.71 o
  10   5   5        1.47       -0.67      0.68 o
  11   5   5      102.82       92.88      1.98 o
 -11   6   5        2.61       -0.27      0.94 o
 -10   6   5      745.34      747.07      5.55 o
  -9   6   5      236.22      240.80      2.09 o
  -8   6   5       25.23       27.02      0.62 o
  -7   6   5     1149.12     1142.10      6.34 o
  -6   6   5       16.00       18.06      0.65 o
  -5   6   5     3759.63     3745.44     16.90 o
  -4   6   5       96.46       75.91      0.60 o
  -3   6   5      116.90      101.85      0.65 o
  -2   6   5     3657.83     3847.57     14.92 o
  -1   6   5        0.78        0.56      0.19 o
   0   6   5      305.22      295.86      1.39 o
   1   6   5     1895.13     2101.98      8.35 o
   2   6   5      972.95     1066.02      4.44 o
   3   6   5      244.01      293.85      1.35 o
   4   6   5      250.90      275.39      1.34 o
   5   6   5      122.72      126.00      1.00 o
   6   6   5      680.60      703.02      4.22 o
   7   6   5      136.48      133.60      1.59 o
   8   6   5      194.11      192.05      1.94 o
   9   6   5        5.73        5.11      0.71 o
  10   6   5      248.63      265.57      2.62 o
 -11   7   5      108.22      107.43      1.59 o
 -10   7   5       44.47       42.53      1.31 o
  -9   7   5       14.25       15.22      0.71 o
  -8   7   5       84.06       72.78      1.23 o
  -7   7   5      405.60      384.10      3.05 o
  -6   7   5      530.15      479.26      3.19 o
  -5   7   5      218.49      211.49      1.43 o
  -4   7   5       61.92       40.91      0.52 o
  -3   7   5      186.65      202.98      1.08 o
  -2   7   5        3.55        3.55      0.25 o
  -1   7   5       99.21      109.09      0.73 o
   0   7   5        3.19        1.89      0.24 o
   1   7   5     1881.43     1899.15      8.02 o
   2   7   5       93.50      112.20      0.79 o
   3   7   5      810.63      752.71      3.24 o
   4   7   5       14.60       13.00      0.37 o
   5   7   5       23.60       26.36      0.60 o
   6   7   5        3.90        1.47      0.47 o
   7   7   5      195.14      199.48      1.97 o
   8   7   5      318.45      297.73      2.65 o
   9   7   5      264.39      261.99      3.13 o
  10   7   5       13.88       14.71      1.01 o
 -10   8   5       82.84       87.78      1.98 o
  -9   8   5        0.70       -0.16      0.68 o
  -8   8   5       82.49       78.16      1.29 o
  -7   8   5       86.79       83.39      1.25 o
  -6   8   5        4.19        2.76      0.56 o
  -5   8   5       34.66       42.88      0.85 o
  -4   8   5       72.21       72.30      0.86 o
  -3   8   5       32.35       29.60      0.43 o
  -2   8   5      158.96      166.47      0.95 o
  -1   8   5       55.46       58.60      0.58 o
   0   8   5       66.83       57.14      0.62 o
   1   8   5      296.83      317.56      1.61 o
   2   8   5       97.82      106.77      0.80 o
   3   8   5      575.92      563.95      2.79 o
   4   8   5        1.39        0.69      0.37 o
   5   8   5       19.77       12.05      0.53 o
   6   8   5      455.33      429.24      3.17 o
   7   8   5        0.22        0.57      0.63 o
   8   8   5      282.91      278.16      2.58 o
   9   8   5       58.85       62.19      1.28 o
  10   8   5      192.72      198.50      2.90 o
 -10   9   5       12.83       14.64      1.06 o
  -9   9   5       32.36       38.53      1.14 o
  -8   9   5      766.03      779.83      6.75 o
  -7   9   5       19.67       19.69      0.84 o
  -6   9   5       11.91       12.74      0.75 o
  -5   9   5        1.89        1.19      0.55 o
  -4   9   5        6.51        6.08      0.53 o
  -3   9   5       65.34       44.84      0.73 o
  -2   9   5      630.00      595.37      2.84 o
  -1   9   5     1276.64     1202.38      5.23 o
   0   9   5      572.18      603.82      2.90 o
   1   9   5      156.91      171.92      1.15 o
   2   9   5      217.05      220.84      1.28 o
   3   9   5      640.67      642.19      3.30 o
   4   9   5      272.44      272.30      2.19 o
   5   9   5       10.55        5.53      0.59 o
   6   9   5       65.41       60.54      1.15 o
   7   9   5       43.03       59.19      1.55 o
   8   9   5      597.20      565.75      4.43 o
   9   9   5       39.28       36.44      1.35 o
  -9  10   5       45.76       45.64      1.38 o
  -8  10   5      340.87      333.83      3.27 o
  -7  10   5       61.82       63.04      1.27 o
  -6  10   5       38.11       34.56      1.04 o
  -5  10   5      357.62      322.19      2.78 o
  -4  10   5      133.63      132.25      1.47 o
  -3  10   5       13.53       18.90      0.70 o
  -2  10   5     1531.90     1459.37      7.86 o
  -1  10   5     1434.86     1359.74      6.06 o
   0  10   5     2784.76     2710.29     11.70 o
   1  10   5      409.30      427.50      2.19 o
   2  10   5      409.79      386.53      2.18 o
   3  10   5       37.55       35.48      0.81 o
   4  10   5       67.53       60.19      1.12 o
   5  10   5      114.74      109.96      1.39 o
   6  10   5      167.98      156.71      1.80 o
   7  10   5        7.05        5.94      0.77 o
   8  10   5       12.82        8.42      0.87 o
   9  10   5      109.93      130.17      2.25 o
  -9  11   5       33.61       33.15      1.21 o
  -8  11   5     1276.39     1334.49     10.36 o
  -7  11   5        1.93        6.16      0.81 o
  -6  11   5        2.25        0.77      0.65 o
  -5  11   5        4.69        3.32      0.65 o
  -4  11   5      284.52      245.48      2.30 o
  -3  11   5       72.66       58.41      1.09 o
  -2  11   5       66.49       70.22      1.12 o
  -1  11   5      505.99      535.40      3.12 o
   0  11   5      477.87      440.78      2.30 o
   1  11   5        3.48        4.74      0.43 o
   2  11   5      124.64      118.59      1.30 o
   3  11   5       13.97       13.92      0.68 o
   4  11   5        5.17        4.40      0.65 o
   5  11   5        1.57        0.81      0.67 o
   6  11   5        2.05        1.67      0.78 o
   7  11   5       50.71       50.49      1.33 o
   8  11   5       23.56       25.12      1.22 o
  -8  12   5       57.39       49.83      1.53 o
  -7  12   5      202.19      239.39      2.47 o
  -6  12   5      245.83      264.20      2.69 o
  -5  12   5      132.29      125.22      1.77 o
  -4  12   5        0.75        0.13      0.67 o
  -3  12   5        0.40       -0.60      0.60 o
  -2  12   5      125.18      111.52      1.51 o
  -1  12   5      119.00      112.47      1.42 o
   0  12   5        4.77        5.44      0.58 o
   1  12   5       14.19        9.86      0.63 o
   2  12   5       31.64       27.54      0.79 o
   3  12   5        0.21        0.67      0.61 o
   4  12   5        2.54        2.90      0.75 o
   5  12   5        3.48        3.72      0.82 o
   6  12   5       14.12       14.44      1.35 o
   7  12   5        4.32        3.55      1.14 o
  -7  13   5       67.10       71.85      1.84 o
  -6  13   5      290.77      314.11      3.19 o
  -5  13   5        9.27       12.17      0.82 o
  -4  13   5       96.22       95.63      1.79 o
  -3  13   5       24.67       25.23      0.89 o
  -2  13   5       32.55       34.47      0.88 o
  -1  13   5        2.71        4.68      0.70 o
   0  13   5      201.93      192.69      2.80 o
   1  13   5       54.21       52.93      1.65 o
   2  13   5        4.46        3.58      0.73 o
   3  13   5      121.11      126.51      1.81 o
   4  13   5      199.69      210.07      2.42 o
   5  13   5        3.32        1.95      0.82 o
   6  13   5       45.16       37.23      1.38 o
  -5  14   5      126.62      135.10      1.97 o
  -4  14   5       10.76        8.94      0.90 o
  -3  14   5       37.65       42.41      1.38 o
  -2  14   5      192.86      181.70      2.25 o
  -1  14   5      109.22       88.89      2.04 o
   0  14   5       30.89       30.74      1.49 o
   1  14   5       55.34       69.63      2.05 o
   2  14   5       40.31       36.83      1.90 o
   3  14   5       19.53       15.49      1.35 o
   4  14   5      180.09      208.53      3.06 o
   5  14   5        5.89        9.32      1.17 o
  -3  15   5       19.16       22.80      1.45 o
  -2  15   5      237.85      243.90      3.84 o
  -1  15   5        1.84        0.73      1.33 o
   0  15   5        2.64        4.63      1.73 o
   1  15   5       20.80       25.86      2.40 o
   2  15   5      158.55      183.43      5.40 o
   3  15   5      117.26      138.81      7.37 o
 -12   0   6       18.36       12.73      1.64 o
 -11   0   6      400.57      391.48      5.42 o
 -10   0   6      229.59      234.60      3.59 o
  -9   0   6      181.95      209.87      3.34 o
  -8   0   6      867.80      943.91      9.89 o
  -7   0   6      551.97      575.75      7.01 o
  -6   0   6        5.46        6.77      0.43 o
  -5   0   6     3802.61     4140.36     30.51 o
  -4   0   6      411.82      479.80      2.92 o
  -3   0   6     6716.23     6855.41     39.24 o
  -2   0   6      585.21      643.34      3.65 o
  -1   0   6      949.63      915.79      5.21 o
   0   0   6     7032.09     7071.00     34.95 o
   1   0   6      527.60      489.70      2.87 o
   2   0   6      739.23      721.52      3.89 o
   3   0   6       24.68       33.08      0.58 o
   4   0   6        8.76       14.21      0.38 o
   5   0   6        0.19        1.28      0.35 o
   6   0   6      208.63      191.79      1.65 o
   7   0   6     1224.29     1167.36     14.21 o
   8   0   6      272.20      284.88      3.23 o
   9   0   6       46.68       53.57      1.43 o
  10   0   6        1.42        1.36      0.87 o
  11   0   6        0.26       -1.03      1.03 o
 -12   1   6      796.41      779.64      8.39 o
 -11   1   6        4.90        4.17      0.93 o
 -10   1   6      398.45      395.21      3.78 o
  -9   1   6      312.35      321.90      3.33 o
  -8   1   6      536.32      534.71      4.74 o
  -7   1   6      328.05      371.06      3.04 o
  -6   1   6      399.52      414.01      2.34 o
  -5   1   6       64.02       56.58      0.50 o
  -4   1   6     1939.98     2323.69      9.79 o
  -3   1   6      198.43      217.97      0.99 o
  -2   1   6     1359.23     1412.03      5.56 o
  -1   1   6     1022.36      971.62      3.88 o
   0   1   6       35.03       38.62      0.31 o
   1   1   6     1139.43     1181.95      4.52 o
   2   1   6        0.01       -0.19      0.19 o
   3   1   6      719.70      771.38      3.19 o
   4   1   6      573.77      577.59      2.54 o
   5   1   6      487.10      459.65      2.09 o
   6   1   6       75.48       77.30      0.64 o
   7   1   6        4.87        3.53      0.44 o
   8   1   6       23.07       19.73      0.82 o
   9   1   6       44.25       42.83      1.08 o
  10   1   6       30.77       31.42      0.89 o
  11   1   6       57.12       58.40      1.37 o
 -12   2   6        2.55        2.36      1.25 o
 -11   2   6       83.01       82.90      1.97 o
 -10   2   6       94.77       97.17      1.48 o
  -9   2   6       38.12       35.73      0.99 o
  -8   2   6       24.20       18.54      0.70 o
  -7   2   6       52.33       36.99      0.59 o
  -6   2   6      356.67      333.10      1.73 o
  -5   2   6       46.13       67.13      0.47 o
  -4   2   6     1080.46     1147.04      4.82 o
  -3   2   6     2009.41     2183.34      8.07 o
  -2   2   6        6.03        3.15      0.17 o
  -1   2   6      119.59      118.90      0.59 o
   0   2   6     1289.21     1173.73      4.30 o
   1   2   6      418.64      370.67      1.53 o
   2   2   6       66.81       75.91      0.48 o
   3   2   6     2369.99     2520.52     10.11 o
   4   2   6      173.54      193.26      1.06 o
   5   2   6     1395.25     1483.67      6.56 o
   6   2   6     1448.96     1481.82      8.45 o
   7   2   6      128.02      132.48      1.16 o
   8   2   6       10.44       10.07      0.61 o
   9   2   6        0.08        0.65      0.58 o
  10   2   6      110.77      102.54      1.47 o
  11   2   6       17.50       22.00      0.99 o
 -12   3   6       23.66       27.53      1.22 o
 -11   3   6      118.37      131.34      1.94 o
 -10   3   6      107.75      105.23      1.40 o
  -9   3   6      101.82       98.50      0.95 o
  -8   3   6        0.07        0.26      0.25 o
  -7   3   6       29.28       25.89      0.38 o
  -6   3   6       20.23       17.69      0.31 o
  -5   3   6      556.05      563.67      2.42 o
  -4   3   6     1425.81     1451.12      5.70 o
  -3   3   6       24.64       28.28      0.29 o
  -2   3   6      406.43      440.09      1.83 o
  -1   3   6     1149.66     1149.04      4.26 o
   0   3   6      801.54      901.77      3.38 o
   1   3   6      255.70      277.69      1.19 o
   2   3   6        7.83        2.31      0.19 o
   3   3   6        1.17        1.85      0.22 o
   4   3   6     7104.50     7325.76     30.40 o
   5   3   6      619.66      587.58      2.74 o
   6   3   6      991.37     1053.92      6.02 o
   7   3   6      290.74      266.85      1.89 o
   8   3   6       57.09       48.49      1.00 o
   9   3   6       74.89       70.51      1.24 o
  10   3   6       94.71       91.55      1.42 o
  11   3   6       70.80       78.27      1.51 o
 -12   4   6       63.38       63.36      2.81 o
 -11   4   6       10.04        9.92      1.01 o
 -10   4   6        0.58       -0.61      0.61 o
  -9   4   6       67.25       73.18      0.79 o
  -8   4   6      213.23      208.75      1.23 o
  -7   4   6        0.95        0.66      0.26 o
  -6   4   6      473.39      483.49      2.21 o
  -5   4   6      384.28      386.64      1.79 o
  -4   4   6      233.70      220.47      1.03 o
  -3   4   6     3209.54     3344.89     12.74 o
  -2   4   6     2495.49     2683.08     10.47 o
  -1   4   6     3930.98     4466.66     16.14 o
   0   4   6     3214.60     3408.24     12.89 o
   1   4   6     3698.14     3816.64     14.68 o
   2   4   6        2.96        5.53      0.23 o
   3   4   6       61.74       65.33      0.54 o
   4   4   6        0.00        0.57      0.24 o
   5   4   6     2334.75     2598.30     11.21 o
   6   4   6      290.72      266.35      1.74 o
   7   4   6      562.60      539.70      3.50 o
   8   4   6        3.80        3.77      0.53 o
   9   4   6       69.57       74.26      1.30 o
  10   4   6      121.49      123.39      1.72 o
  11   4   6      174.28      159.96      2.34 o
 -12   5   6       68.17       77.03      1.77 o
 -11   5   6      402.10      423.41      4.36 o
 -10   5   6       80.84       81.44      1.17 o
  -9   5   6      204.02      205.79      1.63 o
  -8   5   6       63.43       51.18      1.23 o
  -7   5   6       90.43       87.47      0.71 o
  -6   5   6       50.31       48.11      0.48 o
  -5   5   6       54.08       70.07      0.54 o
  -4   5   6      113.46      110.70      0.69 o
  -3   5   6      623.39      681.52      2.91 o
  -2   5   6      569.11      561.43      2.53 o
  -1   5   6        0.43        1.77      0.19 o
   0   5   6        7.38       12.49      0.27 o
   1   5   6      118.45      146.12      0.83 o
   2   5   6      767.37      817.87      3.47 o
   3   5   6       95.32      102.89      0.68 o
   4   5   6       13.03        8.72      0.29 o
   5   5   6     1127.60     1111.39      5.22 o
   6   5   6      200.78      201.27      1.51 o
   7   5   6       46.64       44.80      0.85 o
   8   5   6       45.73       47.04      1.03 o
   9   5   6       55.02       52.87      1.19 o
  10   5   6       19.69       17.23      0.94 o
  11   5   6        0.02       -0.90      0.98 o
 -11   6   6       55.99       47.34      1.56 o
 -10   6   6      525.40      536.40      4.16 o
  -9   6   6        0.16       -0.49      0.49 o
  -8   6   6       80.10       78.82      0.99 o
  -7   6   6      478.67      479.70      3.03 o
  -6   6   6     1747.40     1707.17      7.88 o
  -5   6   6      898.15      885.30      4.00 o
  -4   6   6      152.40      151.63      0.85 o
  -3   6   6      142.46      141.98      0.81 o
  -2   6   6      307.93      299.98      1.40 o
  -1   6   6       14.42       20.57      0.35 o
   0   6   6      384.85      374.55      1.71 o
   1   6   6      708.40      717.64      3.27 o
   2   6   6      299.30      295.18      1.49 o
   3   6   6        9.45       11.29      0.30 o
   4   6   6        2.76        6.30      0.29 o
   5   6   6       23.47       23.21      0.52 o
   6   6   6        0.90       -0.38      0.45 o
   7   6   6       90.75       75.81      1.12 o
   8   6   6      112.01      120.83      1.57 o
   9   6   6      234.55      235.26      2.56 o
  10   6   6       22.26       24.65      1.02 o
 -11   7   6        3.38        2.08      0.96 o
 -10   7   6       10.06        9.26      0.74 o
  -9   7   6       20.86       16.10      0.83 o
  -8   7   6      284.91      287.95      2.60 o
  -7   7   6       19.14       13.05      0.62 o
  -6   7   6     2165.02     2152.56     12.02 o
  -5   7   6     1546.44     1579.51      8.28 o
  -4   7   6     1180.07     1113.09      5.51 o
  -3   7   6      660.92      680.05      2.86 o
  -2   7   6       53.97       58.20      0.52 o
  -1   7   6       97.06      111.89      0.73 o
   0   7   6       35.70       34.35      0.49 o
   1   7   6      381.04      408.59      2.04 o
   2   7   6       34.66       45.70      0.54 o
   3   7   6      255.62      269.44      1.40 o
   4   7   6       48.26       57.99      0.70 o
   5   7   6      457.79      449.01      2.94 o
   6   7   6      164.39      155.42      1.46 o
   7   7   6       11.17        7.62      0.67 o
   8   7   6      118.64      116.77      1.56 o
   9   7   6       15.61        8.98      0.82 o
  10   7   6        8.81        8.80      1.06 o
 -10   8   6        8.79        9.78      0.75 o
  -9   8   6        5.29        6.23      0.69 o
  -8   8   6       64.65       60.60      1.16 o
  -7   8   6       75.13       68.85      1.21 o
  -6   8   6      184.12      183.28      1.76 o
  -5   8   6     1018.32     1006.79      6.47 o
  -4   8   6      163.21      171.16      1.41 o
  -3   8   6       84.27       64.64      0.64 o
  -2   8   6       71.04       65.62      0.62 o
  -1   8   6      484.09      483.91      2.21 o
   0   8   6     1338.27     1254.43      5.56 o
   1   8   6       25.82       28.18      0.52 o
   2   8   6        3.64        6.25      0.35 o
   3   8   6      575.77      502.56      2.49 o
   4   8   6       78.44       72.33      0.87 o
   5   8   6        2.56        2.27      0.50 o
   6   8   6      248.70      217.96      2.08 o
   7   8   6      227.17      210.79      2.19 o
   8   8   6      406.75      370.33      3.18 o
   9   8   6       77.76       79.54      1.44 o
 -10   9   6        6.56        6.69      0.97 o
  -9   9   6        0.31       -0.19      0.73 o
  -8   9   6       18.18       16.19      0.84 o
  -7   9   6       89.53       82.86      1.34 o
  -6   9   6       14.60       17.61      0.77 o
  -5   9   6      124.35      120.45      1.39 o
  -4   9   6        0.21       -0.32      0.52 o
  -3   9   6       15.74       15.50      0.48 o
  -2   9   6        2.37        3.12      0.33 o
  -1   9   6     2095.14     1998.47      8.50 o
   0   9   6       32.71       24.25      0.47 o
   1   9   6     2950.81     2935.74     12.64 o
   2   9   6      429.04      461.95      2.39 o
   3   9   6     1847.37     1821.97      9.23 o
   4   9   6      102.41      109.06      1.23 o
   5   9   6       39.99       33.17      0.85 o
   6   9   6        0.33        0.60      0.63 o
   7   9   6      238.80      250.11      2.40 o
   8   9   6      113.45      103.33      1.56 o
   9   9   6       47.43       44.69      1.49 o
  -9  10   6        0.89       -0.80      0.80 o
  -8  10   6        0.20       -0.69      0.69 o
  -7  10   6        2.28        1.14      0.66 o
  -6  10   6      123.25      116.71      2.57 o
  -5  10   6        3.18        2.67      0.63 o
  -4  10   6        0.06       -0.57      0.57 o
  -3  10   6       82.75       72.05      1.12 o
  -2  10   6      678.13      678.62      3.89 o
  -1  10   6      315.41      275.66      1.61 o
   0  10   6      604.32      625.06      3.03 o
   1  10   6      208.32      201.12      1.28 o
   2  10   6       18.49       13.52      0.50 o
   3  10   6       50.18       57.85      1.01 o
   4  10   6       93.39       92.65      1.28 o
   5  10   6      123.89      117.37      1.57 o
   6  10   6       65.53       68.07      1.58 o
   7  10   6       64.27       75.76      1.38 o
   8  10   6        0.41        1.99      0.95 o
  -9  11   6        4.00        4.91      1.11 o
  -8  11   6       22.14       25.43      1.15 o
  -7  11   6       15.71       21.57      0.95 o
  -6  11   6       67.35       69.65      1.35 o
  -5  11   6       61.50       52.27      1.22 o
  -4  11   6       21.83       13.80      0.73 o
  -3  11   6      225.24      214.97      2.19 o
  -2  11   6      213.42      208.35      1.92 o
  -1  11   6      250.92      220.28      1.65 o
   0  11   6       27.74       22.73      0.54 o
   1  11   6      277.75      276.31      1.79 o
   2  11   6      136.08      132.19      1.42 o
   3  11   6       58.82       59.39      1.10 o
   4  11   6      371.93      370.76      2.92 o
   5  11   6       13.23       14.21      0.83 o
   6  11   6        5.59        3.72      0.79 o
   7  11   6       92.15       97.01      1.98 o
   8  11   6       15.15       16.38      1.22 o
  -8  12   6       97.82      117.51      2.26 o
  -7  12   6       19.12       16.67      1.07 o
  -6  12   6      460.93      488.18      4.19 o
  -5  12   6        6.50        8.12      0.82 o
  -4  12   6       87.35       90.17      1.55 o
  -3  12   6        1.63       -0.03      0.62 o
  -2  12   6       20.25       22.55      0.79 o
  -1  12   6       16.17       16.85      0.75 o
   0  12   6       45.31       40.25      0.92 o
   1  12   6        0.93        0.72      0.65 o
   2  12   6      490.30      496.22      3.63 o
   3  12   6       31.85       32.92      0.91 o
   4  12   6        0.01       -0.45      0.72 o
   5  12   6      101.57       99.68      1.70 o
   6  12   6       17.00       15.98      1.06 o
   7  12   6        8.19        9.54      1.13 o
  -7  13   6      435.38      460.99      4.77 o
  -6  13   6        6.00        4.04      0.93 o
  -5  13   6       47.90       53.59      1.36 o
  -4  13   6        0.15       -0.72      0.72 o
  -3  13   6        1.17        2.49      0.73 o
  -2  13   6       49.47       50.84      1.34 o
  -1  13   6       75.74       66.95      1.42 o
   0  13   6      201.84      207.49      3.00 o
   1  13   6     1196.34     1241.52     11.72 o
   2  13   6       29.44       27.35      1.13 o
   3  13   6       17.54       19.40      1.02 o
   4  13   6        0.68        0.13      0.79 o
   5  13   6       15.77       19.02      1.11 o
   6  13   6        6.57        9.50      1.13 o
  -5  14   6        0.97        1.10      0.84 o
  -4  14   6       15.10       15.54      0.96 o
  -3  14   6       25.07       25.92      0.99 o
  -2  14   6        0.00       -0.11      0.93 o
  -1  14   6        0.02        0.40      0.99 o
   0  14   6       38.76       30.60      1.53 o
   1  14   6      468.42      521.48      6.82 o
   2  14   6      430.50      454.17      7.74 o
   3  14   6        0.35       -0.03      1.33 o
   4  14   6       80.49       86.74      2.85 o
  -3  15   6      230.45      270.52      4.04 o
  -2  15   6        0.10        2.52      1.25 o
  -1  15   6       14.76       18.68      1.54 o
   0  15   6       15.61       12.08      1.54 o
   1  15   6      479.55      535.50     10.61 o
   2  15   6      271.33      291.81      7.00 o
 -12   1   7      139.28      152.02      3.10 o
 -11   1   7      205.95      232.25      3.00 o
 -10   1   7      106.74       90.79      1.55 o
  -9   1   7      128.74      126.78      2.01 o
  -8   1   7       10.62        2.88      0.58 o
  -7   1   7      269.16      266.62      2.15 o
  -6   1   7      244.90      254.53      1.33 o
  -5   1   7      869.79     1027.48      4.55 o
  -4   1   7      301.29      371.39      1.75 o
  -3   1   7      860.36      933.55      3.79 o
  -2   1   7        4.07        7.19      0.20 o
  -1   1   7      995.98     1032.83      3.96 o
   0   1   7     1135.67     1132.96      4.39 o
   1   1   7      442.10      416.66      1.70 o
   2   1   7       39.58       37.61      0.38 o
   3   1   7        3.77        7.20      0.29 o
   4   1   7      434.22      425.96      1.97 o
   5   1   7        2.22        0.92      0.24 o
   6   1   7      821.80      863.93      4.09 o
   7   1   7       33.35       28.20      0.68 o
   8   1   7       19.77       23.57      0.74 o
   9   1   7      357.19      341.08      2.70 o
  10   1   7        4.19        2.19      0.66 o
  11   1   7        0.19       -0.58      0.78 o
 -12   2   7        2.48        3.08      1.81 o
 -11   2   7       36.01       44.91      1.49 o
 -10   2   7       10.76        7.45      0.77 o
  -9   2   7       17.88       17.38      0.78 o
  -8   2   7        6.82        5.12      0.58 o
  -7   2   7       13.76       16.77      0.33 o
  -6   2   7        7.60       10.01      0.21 o
  -5   2   7       47.97       53.90      0.45 o
  -4   2   7      681.09      678.32      2.87 o
  -3   2   7     3306.37     3804.89     13.93 o
  -2   2   7      627.72      653.00      2.79 o
  -1   2   7      306.23      309.30      1.35 o
   0   2   7      106.48      104.09      0.60 o
   1   2   7     2004.79     2117.78      8.12 o
   2   2   7      419.68      453.53      1.93 o
   3   2   7        5.01        5.25      0.21 o
   4   2   7      620.91      617.78      3.01 o
   5   2   7       70.01       72.39      0.67 o
   6   2   7      233.57      224.87      1.49 o
   7   2   7     1454.51     1473.54      8.60 o
   8   2   7       37.08       32.86      0.93 o
   9   2   7       21.73       20.29      0.77 o
  10   2   7        1.04       -0.38      0.67 o
  11   2   7       65.13       63.56      1.44 o
 -12   3   7       43.49       44.10      1.96 o
 -11   3   7        4.80        4.24      0.63 o
 -10   3   7       50.37       50.11      0.87 o
  -9   3   7       56.00       53.63      0.72 o
  -8   3   7       46.65       42.58      0.50 o
  -7   3   7       15.08       10.60      0.30 o
  -6   3   7        5.19        2.95      0.23 o
  -5   3   7       37.42       45.99      0.41 o
  -4   3   7      166.06      200.75      0.95 o
  -3   3   7        8.79        9.60      0.17 o
  -2   3   7     2756.98     2981.07     11.17 o
  -1   3   7       82.97       96.03      0.56 o
   0   3   7     4119.04     4490.02     16.24 o
   1   3   7       66.66       75.77      0.55 o
   2   3   7      329.14      294.17      1.27 o
   3   3   7     1725.57     1905.49      7.82 o
   4   3   7     1321.77     1350.97      5.71 o
   5   3   7     1792.65     1875.47      8.26 o
   6   3   7        7.35        8.04      0.46 o
   7   3   7      147.70      146.67      1.39 o
   8   3   7        0.08       -0.01      0.53 o
   9   3   7      194.36      186.96      1.92 o
  10   3   7       89.60       84.09      1.47 o
  11   3   7      113.00      122.15      2.02 o
 -12   4   7      336.19      359.33      4.07 o
 -11   4   7       42.18       46.67      1.31 o
 -10   4   7       40.10       45.23      1.17 o
  -9   4   7      473.00      485.23      3.17 o
  -8   4   7       15.44       14.32      0.37 o
  -7   4   7       49.58       54.24      0.56 o
  -6   4   7       48.54       49.48      0.49 o
  -5   4   7        1.95        1.13      0.21 o
  -4   4   7      116.53      115.91      0.70 o
  -3   4   7     1110.93     1307.37      5.19 o
  -2   4   7      588.83      592.10      2.48 o
  -1   4   7     1533.06     1659.25      6.12 o
   0   4   7       14.40        9.94      0.25 o
   1   4   7     1921.03     1946.24      7.73 o
   2   4   7      138.23      142.38      0.80 o
   3   4   7      394.16      407.83      1.81 o
   4   4   7       82.45       87.25      0.79 o
   5   4   7      247.76      262.97      1.44 o
   6   4   7     1083.41     1137.03      6.32 o
   7   4   7       31.45       24.83      0.68 o
   8   4   7       15.68       12.65      0.63 o
   9   4   7       39.02       30.06      0.90 o
  10   4   7       16.64       13.49      0.88 o
  11   4   7        3.23        2.18      0.94 o
 -11   5   7      197.52      221.84      4.96 o
 -10   5   7      901.61      923.20      6.73 o
  -9   5   7      165.64      172.68      1.62 o
  -8   5   7     2059.16     2072.96     12.22 o
  -7   5   7       78.65       73.47      0.70 o
  -6   5   7      853.84      839.88      4.02 o
  -5   5   7        0.42        0.97      0.25 o
  -4   5   7       55.47       52.04      0.47 o
  -3   5   7       30.97       44.88      0.45 o
  -2   5   7       60.63       64.12      0.51 o
  -1   5   7      958.65     1019.00      4.04 o
   0   5   7       11.26       14.43      0.28 o
   1   5   7      253.93      278.07      1.37 o
   2   5   7      494.12      532.38      2.39 o
   3   5   7       57.25       63.08      0.53 o
   4   5   7      195.90      220.74      1.19 o
   5   5   7        0.22        1.61      0.40 o
   6   5   7      578.97      594.28      3.64 o
   7   5   7        4.45        4.83      0.53 o
   8   5   7      242.31      249.64      2.20 o
   9   5   7       15.17       13.54      0.82 o
  10   5   7      127.04      128.92      1.92 o
 -11   6   7       75.48       79.38      1.87 o
 -10   6   7      107.98      118.75      1.46 o
  -9   6   7      538.49      524.98      3.85 o
  -8   6   7      265.72      265.72      2.27 o
  -7   6   7       25.57       23.75      0.55 o
  -6   6   7      848.53      855.39      4.43 o
  -5   6   7       32.32       29.85      0.47 o
  -4   6   7       10.31        5.00      0.26 o
  -3   6   7       67.63       64.43      0.54 o
  -2   6   7      752.52      784.26      3.26 o
  -1   6   7      110.61      128.51      0.76 o
   0   6   7      152.07      172.98      1.02 o
   1   6   7      213.35      205.52      1.17 o
   2   6   7       49.83       58.21      0.57 o
   3   6   7      752.06      790.71      3.39 o
   4   6   7      195.85      190.14      1.23 o
   5   6   7        8.94       16.67      0.51 o
   6   6   7      631.61      610.11      3.88 o
   7   6   7       77.89       75.94      1.20 o
   8   6   7        0.38        0.07      0.63 o
   9   6   7      192.82      174.52      1.98 o
  10   6   7      230.36      232.61      2.91 o
 -11   7   7        4.96        3.18      0.70 o
 -10   7   7        0.85       -0.65      0.65 o
  -9   7   7       86.64       89.66      1.67 o
  -8   7   7        1.87        2.39      0.63 o
  -7   7   7        1.35        0.78      0.55 o
  -6   7   7      180.87      163.39      1.44 o
  -5   7   7     3043.66     2921.40     15.89 o
  -4   7   7       32.67       28.46      0.55 o
  -3   7   7      126.22      114.96      0.73 o
  -2   7   7      208.59      178.29      1.01 o
  -1   7   7       83.88       64.09      0.58 o
   0   7   7     1059.52     1047.44      4.78 o
   1   7   7        0.77        0.04      0.28 o
   2   7   7       35.87       38.99      0.56 o
   3   7   7     2141.94     2175.78      9.35 o
   4   7   7      134.20      134.31      1.09 o
   5   7   7      208.61      200.82      1.64 o
   6   7   7       26.36       19.73      0.68 o
   7   7   7       27.11       23.23      0.85 o
   8   7   7       31.30       22.88      0.88 o
   9   7   7       35.53       31.25      1.03 o
  10   7   7       30.23       24.11      1.24 o
 -10   8   7        0.22        0.39      0.75 o
  -9   8   7      109.87      108.05      1.58 o
  -8   8   7        9.48        9.28      0.72 o
  -7   8   7       15.29       11.39      0.66 o
  -6   8   7        9.83        9.33      0.59 o
  -5   8   7      678.33      637.26      4.31 o
  -4   8   7     1164.77     1101.44      6.59 o
  -3   8   7        3.16        1.07      0.29 o
  -2   8   7      109.01      110.66      0.83 o
  -1   8   7       67.41       56.59      0.59 o
   0   8   7     1289.59     1246.17      5.65 o
   1   8   7     2534.76     2417.55     10.66 o
   2   8   7     1840.58     1880.31      8.37 o
   3   8   7       80.07       80.57      0.82 o
   4   8   7       67.60       64.06      0.93 o
   5   8   7      640.87      611.12      4.00 o
   6   8   7      320.65      312.76      2.83 o
   7   8   7      188.64      172.11      1.94 o
   8   8   7       36.09       35.00      1.05 o
   9   8   7      249.66      273.26      3.06 o
 -10   9   7        7.11        5.01      0.91 o
  -9   9   7       51.94       56.44      1.35 o
  -8   9   7       39.91       43.87      1.10 o
  -7   9   7       27.28       23.22      0.85 o
  -6   9   7       16.54       13.01      0.70 o
  -5   9   7        0.97       -0.56      0.56 o
  -4   9   7       61.23       57.06      1.03 o
  -3   9   7      427.64      373.95      2.40 o
  -2   9   7       12.54        5.26      0.39 o
  -1   9   7      665.78      688.11      3.32 o
   0   9   7     1687.17     1584.04      7.14 o
   1   9   7     1032.88      985.53      4.61 o
   2   9   7      576.47      565.22      2.95 o
   3   9   7        2.34        1.89      0.52 o
   4   9   7       24.88       17.30      0.65 o
   5   9   7        9.00        9.08      0.64 o
   6   9   7        3.38        2.12      0.70 o
   7   9   7       29.83       29.14      0.97 o
   8   9   7        6.92        6.58      0.81 o
   9   9   7       74.15       69.11      1.71 o
  -9  10   7      161.97      151.32      2.30 o
  -8  10   7      261.50      255.56      3.14 o
  -7  10   7       19.78       28.49      1.10 o
  -6  10   7     1292.76     1237.35      9.79 o
  -5  10   7        6.66        1.29      0.60 o
  -4  10   7       83.39       87.05      1.26 o
  -3  10   7       17.94       11.40      0.67 o
  -2  10   7      392.66      329.52      2.36 o
  -1  10   7       54.96       57.29      0.79 o
   0  10   7       82.09       71.72      0.78 o
   1  10   7       40.71       43.55      0.69 o
   2  10   7     1047.70      990.59      5.42 o
   3  10   7       83.35       80.50      1.23 o
   4  10   7        0.59        0.36      0.56 o
   5  10   7      128.74      123.10      2.28 o
   6  10   7       38.34       37.85      1.05 o
   7  10   7        1.84        1.15      0.76 o
   8  10   7       38.03       36.53      1.60 o
  -8  11   7       37.91       33.12      1.24 o
  -7  11   7       52.75       60.51      1.42 o
  -6  11   7      112.64       96.44      1.69 o
  -5  11   7      150.18      124.57      2.22 o
  -4  11   7      134.45      123.81      1.62 o
  -3  11   7      195.78      160.26      1.74 o
  -2  11   7      214.96      199.52      1.98 o
  -1  11   7       34.51       22.95      0.68 o
   0  11   7      405.79      362.54      2.30 o
   1  11   7       20.55       18.59      0.66 o
   2  11   7      296.18      282.72      2.36 o
   3  11   7        1.92        2.63      0.61 o
   4  11   7       93.47       86.63      1.38 o
   5  11   7        0.02       -0.71      0.71 o
   6  11   7      203.34      199.78      2.19 o
   7  11   7        7.21        6.58      1.01 o
  -8  12   7       13.05       10.25      1.05 o
  -7  12   7      252.02      263.47      2.86 o
  -6  12   7       17.62       19.57      1.04 o
  -5  12   7      319.64      280.46      2.99 o
  -4  12   7       55.49       63.91      1.31 o
  -3  12   7        2.92        3.29      0.69 o
  -2  12   7      302.85      273.67      2.49 o
  -1  12   7       66.44       57.22      1.19 o
   0  12   7      116.37      119.40      1.70 o
   1  12   7      101.63      109.41      1.81 o
   2  12   7       25.76       31.12      0.92 o
   3  12   7       16.59       18.92      0.78 o
   4  12   7       13.22       10.52      0.81 o
   5  12   7        6.57        6.98      0.78 o
   6  12   7       55.82       63.16      1.58 o
  -6  13   7        1.97        5.72      1.01 o
  -5  13   7      483.45      545.47      4.89 o
  -4  13   7        1.85        3.41      0.82 o
  -3  13   7      192.05      175.53      2.05 o
  -2  13   7        2.07        0.45      0.77 o
  -1  13   7        3.89        2.34      0.82 o
   0  13   7        1.00        0.38      1.05 o
   1  13   7        1.71        2.47      1.19 o
   2  13   7        0.17        1.36      0.84 o
   3  13   7      132.40      155.85      2.20 o
   4  13   7      103.33      111.27      1.79 o
   5  13   7       25.84       23.10      1.16 o
  -5  14   7       25.89       30.85      1.34 o
  -4  14   7       29.47       37.83      1.35 o
  -3  14   7      330.33      393.56      3.84 o
  -2  14   7       82.37       90.93      2.79 o
  -1  14   7       65.20       79.49      2.12 o
   0  14   7      403.09      420.81      6.01 o
   1  14   7        6.28        6.89      1.39 o
   2  14   7        7.99        5.10      1.50 o
   3  14   7        0.35        2.33      2.42 o
   4  14   7        2.44        0.10      2.07 o
  -2  15   7       79.93       95.50      2.66 o
  -1  15   7        2.92        7.23      1.73 o
   0  15   7       18.43       19.07      1.91 o
   1  15   7      283.56      348.47      7.80 o
 -12   0   8       21.02       15.86      2.83 o
 -11   0   8       34.84       32.37      1.54 o
 -10   0   8     2545.64     2421.87     26.57 o
  -9   0   8        0.01        1.06      0.90 o
  -8   0   8       40.52       45.07      1.47 o
  -7   0   8      412.48      449.54      3.53 o
  -6   0   8      143.21      151.64      1.20 o
  -5   0   8       68.44       42.98      0.57 o
  -4   0   8     1672.72     1844.11     11.35 o
  -3   0   8        1.84       11.31      0.40 o
  -2   0   8       17.97       24.48      0.45 o
  -1   0   8      249.40      372.03      2.30 o
   0   0   8     3795.19     4163.45     23.35 o
   1   0   8      561.05      626.25      4.14 o
   2   0   8      216.20      198.28      1.36 o
   3   0   8     2083.82     2116.66     11.78 o
   4   0   8      148.37      156.01      1.20 o
   5   0   8      241.22      261.50      1.82 o
   6   0   8      600.29      593.91      5.74 o
   7   0   8      113.60      114.56      1.82 o
   8   0   8        0.37        0.23      0.82 o
   9   0   8       36.82       26.79      1.14 o
  10   0   8      232.78      229.87      3.24 o
  11   0   8        8.24        9.36      1.33 o
 -12   1   8      176.24      178.48      4.59 o
 -11   1   8      501.18      494.52      5.11 o
 -10   1   8      102.42       98.08      1.60 o
  -9   1   8      285.33      255.28      2.85 o
  -8   1   8       92.73       90.64      1.32 o
  -7   1   8      343.78      365.81      1.80 o
  -6   1   8      324.33      404.63      1.87 o
  -5   1   8     1262.92     1387.99      6.22 o
  -4   1   8        0.94        6.57      0.22 o
  -3   1   8     1779.29     1963.84      7.77 o
  -2   1   8     2801.93     3038.70     12.15 o
  -1   1   8       91.75      115.07      0.64 o
   0   1   8        0.01        0.81      0.19 o
   1   1   8       80.56       99.76      0.65 o
   2   1   8     1491.96     1579.47      6.16 o
   3   1   8       77.22       74.17      0.57 o
   4   1   8       38.59       34.68      0.43 o
   5   1   8      345.10      345.75      1.69 o
   6   1   8        1.23       -0.01      0.38 o
   7   1   8       53.72       60.40      0.96 o
   8   1   8       92.09       89.38      1.59 o
   9   1   8      215.33      210.34      2.16 o
  10   1   8       51.43       63.81      1.26 o
  11   1   8       24.59       25.70      1.01 o
 -12   2   8        0.32        0.00      4.53 o
 -11   2   8       55.10       50.98      1.19 o
 -10   2   8      144.45      136.56      1.43 o
  -9   2   8       41.02       36.77      0.82 o
  -8   2   8      353.68      328.41      1.94 o
  -7   2   8       43.07       40.45      0.52 o
  -6   2   8      303.97      335.71      1.70 o
  -5   2   8       29.81       40.96      0.40 o
  -4   2   8      586.13      629.66      2.65 o
  -3   2   8      723.26      704.91      2.95 o
  -2   2   8     4564.45     4990.40     19.88 o
  -1   2   8      423.37      443.21      1.80 o
   0   2   8      117.69       98.00      0.60 o
   1   2   8      761.06      765.44      3.30 o
   2   2   8      255.34      205.73      1.04 o
   3   2   8      716.55      763.74      3.34 o
   4   2   8      358.47      400.71      1.94 o
   5   2   8      145.90      127.11      0.90 o
   6   2   8       86.70      113.54      1.12 o
   7   2   8      622.20      593.14      3.91 o
   8   2   8       31.41       35.44      0.88 o
   9   2   8      198.78      200.53      2.02 o
  10   2   8       28.54       26.40      0.87 o
  11   2   8       80.50       86.78      1.76 o
 -12   3   8       16.14       13.79      0.89 o
 -11   3   8       16.18       17.09      0.89 o
 -10   3   8        0.03       -0.59      0.59 o
  -9   3   8      292.19      274.55      1.83 o
  -8   3   8      746.80      777.98      3.76 o
  -7   3   8       12.68       13.31      0.33 o
  -6   3   8      213.29      181.14      1.01 o
  -5   3   8      668.10      670.85      2.94 o
  -4   3   8      107.64      123.85      0.69 o
  -3   3   8     2219.77     2456.47      9.08 o
  -2   3   8      122.59      112.61      0.65 o
  -1   3   8      980.91      986.60      3.77 o
   0   3   8      376.80      401.67      1.76 o
   1   3   8        6.61       18.91      0.34 o
   2   3   8       14.37       19.81      0.38 o
   3   3   8     1068.92     1031.52      4.27 o
   4   3   8     1168.83     1137.80      4.87 o
   5   3   8     1419.30     1485.17      8.39 o
   6   3   8      198.25      181.13      1.51 o
   7   3   8       70.81       78.37      1.06 o
   8   3   8        1.12        0.72      0.55 o
   9   3   8        0.05       -0.64      0.64 o
  10   3   8      149.15      165.93      1.99 o
 -12   4   8       84.38       85.66      1.79 o
 -11   4   8        0.33       -0.25      0.66 o
 -10   4   8       91.11       93.83      1.47 o
  -9   4   8      573.57      571.04      3.71 o
  -8   4   8      133.34      124.39      1.15 o
  -7   4   8     1656.16     1672.12      7.84 o
  -6   4   8       28.50       25.20      0.38 o
  -5   4   8      152.82      130.84      0.79 o
  -4   4   8        0.16        1.87      0.19 o
  -3   4   8       54.08       51.62      0.41 o
  -2   4   8      435.52      382.74      1.67 o
  -1   4   8        8.09        3.11      0.20 o
   0   4   8       80.80       77.35      0.59 o
   1   4   8      218.53      233.42      1.24 o
   2   4   8      263.51      287.44      1.43 o
   3   4   8      342.55      321.18      1.60 o
   4   4   8     1618.95     1707.04      9.01 o
   5   4   8        6.15        5.52      0.65 o
   6   4   8     1326.80     1359.95      7.98 o
   7   4   8       75.04       66.97      1.03 o
   8   4   8      345.30      342.27      2.85 o
   9   4   8       17.22       13.43      0.96 o
  10   4   8        9.23        5.44      0.93 o
 -11   5   8       70.70       69.33      1.79 o
 -10   5   8        1.53       -0.30      0.70 o
  -9   5   8      900.33      930.05      5.79 o
  -8   5   8      327.38      319.97      2.23 o
  -7   5   8      556.90      542.62      2.88 o
  -6   5   8      132.71      147.19      0.92 o
  -5   5   8      327.26      334.68      1.67 o
  -4   5   8      487.43      489.60      2.22 o
  -3   5   8      137.96      138.29      0.82 o
  -2   5   8       19.34       34.23      0.37 o
  -1   5   8       32.32       25.26      0.36 o
   0   5   8      609.62      653.23      3.00 o
   1   5   8      148.73      174.55      1.01 o
   2   5   8       72.49       79.96      0.73 o
   3   5   8       86.57      109.30      0.75 o
   4   5   8       17.53       10.95      0.36 o
   5   5   8        2.21        0.80      0.36 o
   6   5   8       18.81       17.41      0.62 o
   7   5   8      129.08      145.22      1.54 o
   8   5   8      110.70      101.27      1.39 o
   9   5   8      150.11      132.54      2.06 o
  10   5   8        0.74       -0.81      0.87 o
 -11   6   8      339.08      356.97      3.95 o
 -10   6   8        2.78        2.72      0.68 o
  -9   6   8      371.51      392.98      3.43 o
  -8   6   8       35.57       36.78      0.87 o
  -7   6   8     1294.91     1271.79      8.71 o
  -6   6   8      102.78      103.06      0.92 o
  -5   6   8        0.50        0.94      0.29 o
  -4   6   8     2008.26     2022.43      8.44 o
  -3   6   8        4.01        0.95      0.22 o
  -2   6   8       52.40       54.97      0.51 o
  -1   6   8        9.95       17.50      0.33 o
   0   6   8        8.12       10.38      0.31 o
   1   6   8       18.35       14.89      0.37 o
   2   6   8      138.44      122.15      0.88 o
   3   6   8      210.25      188.94      1.17 o
   4   6   8      358.25      326.15      1.94 o
   5   6   8       54.17       45.71      0.82 o
   6   6   8       69.25       67.71      1.01 o
   7   6   8       46.89       53.99      1.15 o
   8   6   8       41.38       39.38      1.03 o
   9   6   8      117.94      128.37      1.73 o
  10   6   8      163.01      166.09      2.44 o
 -11   7   8       62.43       71.39      1.42 o
 -10   7   8       59.72       57.39      1.97 o
  -9   7   8        0.82       -0.71      0.71 o
  -8   7   8       98.37       93.34      1.31 o
  -7   7   8      230.46      227.45      2.12 o
  -6   7   8        9.27        9.45      0.59 o
  -5   7   8      780.23      763.14      4.71 o
  -4   7   8     1015.48      995.20      5.22 o
  -3   7   8      333.67      343.05      1.63 o
  -2   7   8       12.54       13.99      0.33 o
  -1   7   8       10.61        8.52      0.32 o
   0   7   8        7.43        4.76      0.33 o
   1   7   8       48.39       39.72      0.57 o
   2   7   8      462.14      439.86      2.25 o
   3   7   8        7.04        8.27      0.40 o
   4   7   8      134.96      114.59      1.07 o
   5   7   8      530.33      502.20      3.32 o
   6   7   8       18.64       20.54      0.76 o
   7   7   8       54.45       57.30      1.38 o
   8   7   8      795.68      768.92      5.70 o
   9   7   8      137.26      140.22      2.00 o
 -10   8   8       59.81       55.52      1.44 o
  -9   8   8       13.83       10.47      0.80 o
  -8   8   8       16.25       14.59      0.80 o
  -7   8   8      699.32      665.24      5.47 o
  -6   8   8        0.32       -0.58      0.58 o
  -5   8   8        5.63        4.15      0.57 o
  -4   8   8     2937.71     2955.91     17.61 o
  -3   8   8      880.03      853.57      4.42 o
  -2   8   8      205.10      219.26      1.32 o
  -1   8   8      139.69      141.42      0.99 o
   0   8   8       92.60      105.30      0.88 o
   1   8   8     2408.64     2363.29     10.45 o
   2   8   8       77.82       74.63      0.81 o
   3   8   8       44.92       47.72      0.84 o
   4   8   8       10.18       11.14      0.56 o
   5   8   8      280.65      268.56      2.16 o
   6   8   8       16.66       23.77      0.85 o
   7   8   8        2.73        0.77      0.65 o
   8   8   8       84.89       86.84      1.48 o
   9   8   8       12.99       12.87      1.05 o
 -10   9   8       70.33       74.11      1.66 o
  -9   9   8      143.12      145.48      2.13 o
  -8   9   8        7.72        8.09      0.75 o
  -7   9   8       33.57       29.22      0.89 o
  -6   9   8      752.77      702.74      5.19 o
  -5   9   8      118.67      120.61      1.45 o
  -4   9   8      419.97      385.88      3.02 o
  -3   9   8      418.21      428.93      2.87 o
  -2   9   8       90.13       84.40      0.89 o
  -1   9   8        6.52        7.14      0.40 o
   0   9   8     3332.99     3285.93     14.38 o
   1   9   8     1021.03      977.29      4.65 o
   2   9   8       16.78       18.48      0.52 o
   3   9   8       18.92       18.28      0.60 o
   4   9   8     1000.04     1003.38      6.25 o
   5   9   8        2.75        4.12      0.68 o
   6   9   8      145.71      147.28      1.80 o
   7   9   8        3.64        3.89      0.79 o
   8   9   8       87.50       93.13      1.73 o
  -9  10   8       70.35       67.02      1.59 o
  -8  10   8        0.32       -0.69      0.69 o
  -7  10   8      141.65      122.02      1.81 o
  -6  10   8      108.10      108.75      2.09 o
  -5  10   8       78.14       69.87      1.27 o
  -4  10   8      230.92      219.45      2.08 o
  -3  10   8        6.07        3.36      0.61 o
  -2  10   8       26.84       26.07      0.71 o
  -1  10   8        7.08        3.76      0.46 o
   0  10   8       39.74       39.62      0.66 o
   1  10   8       20.28       20.54      0.53 o
   2  10   8        0.08       -0.47      0.47 o
   3  10   8       28.36       23.82      0.77 o
   4  10   8       73.30       71.81      1.23 o
   5  10   8      291.28      284.38      2.65 o
   6  10   8        0.00       -0.47      0.70 o
   7  10   8        1.42        0.67      0.79 o
   8  10   8       17.50       20.35      1.15 o
  -8  11   8      430.73      415.14      4.19 o
  -7  11   8      163.89      162.68      2.58 o
  -6  11   8      141.52      152.92      2.07 o
  -5  11   8       16.80       14.96      0.81 o
  -4  11   8       41.95       32.44      0.94 o
  -3  11   8       40.18       37.29      0.95 o
  -2  11   8       23.84       17.74      0.76 o
  -1  11   8       76.14       69.14      1.05 o
   0  11   8      227.17      210.88      1.74 o
   1  11   8      211.49      211.24      1.77 o
   2  11   8        0.27        0.83      0.63 o
   3  11   8        5.28        4.01      0.69 o
   4  11   8      272.62      286.28      2.67 o
   5  11   8      104.83      111.29      1.64 o
   6  11   8       41.30       40.33      1.17 o
   7  11   8       82.66       92.37      2.02 o
  -7  12   8      294.27      309.16      3.44 o
  -6  12   8       78.90       68.61      1.62 o
  -5  12   8       49.76       56.31      1.43 o
  -4  12   8       10.75       12.22      0.82 o
  -3  12   8      370.77      345.01      3.09 o
  -2  12   8        1.70        4.12      0.71 o
  -1  12   8       79.79       70.14      1.28 o
   0  12   8      120.76      120.40      1.99 o
   1  12   8       13.72       20.75      1.05 o
   2  12   8      502.98      507.72      4.40 o
   3  12   8      153.75      158.39      1.90 o
   4  12   8       80.35       84.93      1.51 o
   5  12   8       55.06       53.08      1.29 o
   6  12   8       15.62       14.78      1.66 o
  -6  13   8      124.86      146.69      2.25 o
  -5  13   8       34.36       33.23      1.32 o
  -4  13   8       12.36       10.61      0.95 o
  -3  13   8        2.08        2.19      0.79 o
  -2  13   8       79.65       78.31      1.54 o
  -1  13   8        2.06        2.70      0.88 o
   0  13   8       46.20       53.36      2.09 o
   1  13   8        0.00        2.36      1.19 o
   2  13   8        3.78        3.90      1.01 o
   3  13   8      356.74      392.66      4.19 o
   4  13   8       67.90       74.07      2.70 o
   5  13   8        5.34        3.22      1.03 o
  -5  14   8      649.45      764.62      6.89 o
  -4  14   8      118.12      138.72      2.25 o
  -3  14   8       78.56       88.71      2.97 o
  -2  14   8       82.27       98.12      2.42 o
  -1  14   8      401.90      448.64      6.29 o
   0  14   8        1.54        2.64      1.25 o
   1  14   8       54.85       60.78      2.58 o
   2  14   8      189.99      199.48      4.23 o
   3  14   8      851.22      977.45     13.94 o
  -1  15   8       71.20       86.74      3.79 o
   0  15   8        0.00        1.51      1.64 o
 -12   1   9        3.41        5.29      1.64 o
 -11   1   9       13.81       19.60      1.27 o
 -10   1   9      166.32      153.79      2.14 o
  -9   1   9        2.65        9.98      0.54 o
  -8   1   9       56.32       33.89      0.53 o
  -7   1   9       42.58       40.72      0.43 o
  -6   1   9      374.11      437.66      2.04 o
  -5   1   9        5.55        3.09      0.25 o
  -4   1   9        0.02        0.46      0.18 o
  -3   1   9     2384.35     2693.49     10.80 o
  -2   1   9     1675.10     1803.68      8.21 o
  -1   1   9     1406.42     1491.01      5.88 o
   0   1   9     1164.55     1218.78      5.25 o
   1   1   9      379.73      422.83      2.08 o
   2   1   9       59.98       68.06      0.55 o
   3   1   9      165.71      182.18      1.01 o
   4   1   9      116.39      111.83      0.76 o
   5   1   9       34.76       38.19      0.57 o
   6   1   9        0.49        0.55      0.45 o
   7   1   9      195.95      189.63      1.67 o
   8   1   9      172.97      157.94      1.64 o
   9   1   9       67.44       70.38      1.26 o
  10   1   9        5.34        4.60      0.79 o
 -12   2   9        0.03       -0.30      0.90 o
 -11   2   9       57.69       60.03      1.52 o
 -10   2   9      229.36      230.17      1.99 o
  -9   2   9      383.92      384.14      2.59 o
  -8   2   9      124.44      111.98      0.83 o
  -7   2   9      152.47      178.76      1.06 o
  -6   2   9      279.09      309.77      1.59 o
  -5   2   9        1.91        3.31      0.26 o
  -4   2   9       48.10       55.51      0.48 o
  -3   2   9      342.98      401.39      1.76 o
  -2   2   9      488.07      658.44      2.81 o
  -1   2   9     1006.35     1027.99      4.13 o
   0   2   9     2104.78     2411.15     10.51 o
   1   2   9      867.64      861.49      3.85 o
   2   2   9      728.65      752.20      3.42 o
   3   2   9      505.01      533.60      2.43 o
   4   2   9      819.97      853.22      4.00 o
   5   2   9      121.83      113.46      0.97 o
   6   2   9       10.74       12.15      0.57 o
   7   2   9      107.15      102.22      1.22 o
   8   2   9      251.00      249.67      2.20 o
   9   2   9       27.01       24.07      0.91 o
  10   2   9       25.11       21.48      0.96 o
 -12   3   9       15.36       16.64      0.96 o
 -11   3   9       69.30       70.74      1.31 o
 -10   3   9       94.29       92.69      1.61 o
  -9   3   9        0.10       -0.32      0.40 o
  -8   3   9       35.28       40.23      0.70 o
  -7   3   9      497.47      502.75      2.53 o
  -6   3   9       40.54       41.30      0.50 o
  -5   3   9      487.60      504.46      2.29 o
  -4   3   9       61.26       56.19      0.45 o
  -3   3   9       42.28       77.56      0.54 o
  -2   3   9       98.43      133.28      0.78 o
  -1   3   9     9665.68    10441.22     39.87 o
   0   3   9     4691.62     5046.39     21.34 o
   1   3   9       18.44       24.88      0.41 o
   2   3   9      533.26      568.55      2.75 o
   3   3   9        3.53        4.38      0.30 o
   4   3   9      241.26      252.51      1.48 o
   5   3   9      240.42      247.40      1.84 o
   6   3   9       82.86       72.99      1.01 o
   7   3   9        0.10        0.44      0.55 o
   8   3   9       15.87       18.00      0.76 o
   9   3   9       57.40       57.64      1.22 o
  10   3   9        0.70       -0.27      0.83 o
 -12   4   9       91.51       88.19      2.05 o
 -11   4   9      113.52      116.73      1.83 o
 -10   4   9        1.95        0.82      0.59 o
  -9   4   9        1.10        1.31      0.39 o
  -8   4   9     3515.09     3593.98     18.04 o
  -7   4   9       70.73       68.94      0.80 o
  -6   4   9      629.25      613.14      3.00 o
  -5   4   9        2.28        3.05      0.25 o
  -4   4   9      644.11      628.43      2.68 o
  -3   4   9        2.08        5.92      0.19 o
  -2   4   9     1371.81     1473.41      5.80 o
  -1   4   9       16.22        3.80      0.20 o
   0   4   9      101.98       85.30      0.66 o
   1   4   9       54.85       42.03      0.51 o
   2   4   9      112.96       85.57      0.71 o
   3   4   9       11.40        8.09      0.27 o
   4   4   9       91.93       92.08      0.84 o
   5   4   9      447.29      488.20      3.10 o
   6   4   9      703.42      707.01      4.43 o
   7   4   9     1077.43     1028.83      6.65 o
   8   4   9       99.43       97.17      1.43 o
   9   4   9       46.68       40.73      1.16 o
  10   4   9       69.30       76.11      2.07 o
 -11   5   9      119.07      115.40      1.91 o
 -10   5   9      340.53      352.93      3.05 o
  -9   5   9      673.25      673.59      4.72 o
  -8   5   9      108.10      116.19      1.16 o
  -7   5   9       22.28       28.09      0.58 o
  -6   5   9      507.42      505.71      2.49 o
  -5   5   9      852.17      806.82      3.70 o
  -4   5   9      388.42      375.65      1.77 o
  -3   5   9      202.57      153.93      0.87 o
  -2   5   9        3.09        0.20      0.18 o
  -1   5   9       31.46       43.61      0.47 o
   0   5   9       46.32       31.55      0.48 o
   1   5   9        4.18        4.82      0.29 o
   2   5   9       13.42       14.19      0.35 o
   3   5   9       23.46       26.42      0.43 o
   4   5   9      233.85      235.04      1.57 o
   5   5   9      419.25      427.22      2.79 o
   6   5   9      146.89      151.92      1.45 o
   7   5   9      188.01      181.08      1.82 o
   8   5   9      159.71      160.78      1.76 o
   9   5   9        0.22       -0.72      0.74 o
  10   5   9        2.05        1.42      0.99 o
 -11   6   9      116.40      132.69      2.05 o
 -10   6   9      151.13      160.50      1.86 o
  -9   6   9      339.58      351.65      3.18 o
  -8   6   9      136.72      132.60      1.60 o
  -7   6   9       17.22       14.03      0.65 o
  -6   6   9      413.10      409.88      2.47 o
  -5   6   9       61.51       59.06      0.82 o
  -4   6   9      470.72      460.31      2.16 o
  -3   6   9       67.18       57.31      0.53 o
  -2   6   9       19.78       23.19      0.35 o
  -1   6   9       11.60        8.58      0.30 o
   0   6   9       63.73       45.47      0.56 o
   1   6   9      138.72      158.97      1.05 o
   2   6   9       60.88       49.47      0.62 o
   3   6   9       41.62       46.35      0.62 o
   4   6   9        1.10        1.98      0.42 o
   5   6   9      220.28      194.18      1.67 o
   6   6   9      123.26      131.86      1.43 o
   7   6   9       62.45       56.97      1.14 o
   8   6   9      497.92      486.49      3.92 o
   9   6   9       28.29       22.72      1.04 o
 -11   7   9      179.36      198.48      2.47 o
 -10   7   9        6.13        1.61      1.11 o
  -9   7   9       22.88       18.64      0.85 o
  -8   7   9       32.56       39.47      1.18 o
  -7   7   9      118.16      107.29      1.35 o
  -6   7   9       70.45       65.63      1.06 o
  -5   7   9      391.75      375.65      2.77 o
  -4   7   9      808.02      783.25      4.19 o
  -3   7   9       88.42       85.83      0.75 o
  -2   7   9        2.67        1.79      0.29 o
  -1   7   9        0.72        0.22      0.28 o
   0   7   9        0.01       -0.31      0.31 o
   1   7   9        4.10        5.46      0.37 o
   2   7   9     2047.76     2021.59      9.14 o
   3   7   9      590.41      561.69      2.84 o
   4   7   9      493.97      476.42      3.07 o
   5   7   9        8.44        8.29      0.57 o
   6   7   9      337.98      335.02      2.75 o
   7   7   9      152.59      145.38      1.78 o
   8   7   9       61.92       58.77      1.32 o
   9   7   9       45.89       39.25      1.32 o
 -10   8   9       88.61       96.48      1.78 o
  -9   8   9        4.08        3.07      0.73 o
  -8   8   9       83.50       77.11      1.37 o
  -7   8   9       64.62       71.05      1.31 o
  -6   8   9        1.11       -0.16      0.59 o
  -5   8   9      718.84      681.27      4.77 o
  -4   8   9      295.42      280.85      2.03 o
  -3   8   9     2026.35     1913.08     10.03 o
  -2   8   9      183.02      169.83      1.17 o
  -1   8   9        0.78        0.23      0.32 o
   0   8   9       27.81       24.88      0.50 o
   1   8   9      671.70      664.89      3.31 o
   2   8   9     2399.42     2324.65     10.50 o
   3   8   9      582.04      591.51      3.46 o
   4   8   9        1.06        0.15      0.52 o
   5   8   9        1.23        0.87      0.57 o
   6   8   9      183.02      184.40      2.02 o
   7   8   9      134.75      131.63      1.74 o
   8   8   9        0.30       -0.69      0.76 o
   9   8   9       29.17       28.30      1.17 o
 -10   9   9        2.86        2.00      0.91 o
  -9   9   9        1.49        3.05      0.76 o
  -8   9   9      165.36      171.78      2.09 o
  -7   9   9       11.35        7.41      0.78 o
  -6   9   9       81.74       69.74      1.27 o
  -5   9   9        1.23        5.77      0.62 o
  -4   9   9      614.13      547.66      4.03 o
  -3   9   9      400.94      342.46      2.44 o
  -2   9   9      975.57      922.45      5.41 o
  -1   9   9        0.36        0.25      0.40 o
   0   9   9      307.47      253.65      1.54 o
   1   9   9      312.41      320.00      1.86 o
   2   9   9        1.82       -0.23      0.43 o
   3   9   9       27.46       25.06      0.78 o
   4   9   9        6.75        3.35      0.61 o
   5   9   9       50.40       51.06      1.25 o
   6   9   9       36.84       33.23      1.03 o
   7   9   9        7.67        6.79      0.85 o
   8   9   9        5.51        8.64      0.95 o
  -9  10   9        2.07        0.43      1.22 o
  -8  10   9       89.14       85.06      1.64 o
  -7  10   9      251.10      233.42      2.70 o
  -6  10   9       15.46        9.65      0.84 o
  -5  10   9      348.06      316.26      2.82 o
  -4  10   9       18.63        9.93      0.69 o
  -3  10   9       86.36       65.31      1.31 o
  -2  10   9        1.69       -0.49      0.49 o
  -1  10   9      581.32      515.44      3.21 o
   0  10   9      106.11      107.91      1.05 o
   1  10   9        5.24        9.10      0.50 o
   2  10   9       58.69       43.54      0.91 o
   3  10   9       94.03       94.30      1.32 o
   4  10   9      145.05      152.37      1.76 o
   5  10   9      270.70      275.67      2.97 o
   6  10   9        0.07        0.24      0.76 o
   7  10   9       45.86       43.60      1.87 o
  -8  11   9       37.43       30.28      1.20 o
  -7  11   9      147.63      124.12      1.88 o
  -6  11   9       68.94       72.18      1.51 o
  -5  11   9        1.36        3.98      0.78 o
  -4  11   9       46.07       41.77      1.21 o
  -3  11   9      127.53      104.43      1.46 o
  -2  11   9        1.46        1.00      0.58 o
  -1  11   9        6.34        8.47      0.67 o
   0  11   9      451.80      410.42      3.01 o
   1  11   9       15.75       12.16      0.72 o
   2  11   9       66.97       68.37      1.23 o
   3  11   9       83.54       78.24      1.33 o
   4  11   9        0.04        0.73      0.73 o
   5  11   9       14.32       14.39      0.88 o
   6  11   9       16.59       17.50      1.03 o
   7  11   9        0.51        0.87      1.24 o
  -7  12   9      164.17      174.06      2.60 o
  -6  12   9       32.85       23.65      1.09 o
  -5  12   9      273.51      315.78      3.28 o
  -4  12   9        9.16        8.14      0.84 o
  -3  12   9        0.52        1.61      0.70 o
  -2  12   9       93.28       81.64      1.32 o
  -1  12   9        0.09        0.65      0.73 o
   0  12   9      118.91      107.32      1.92 o
   1  12   9       87.30       72.73      1.78 o
   2  12   9      175.94      160.75      2.21 o
   3  12   9      109.96      128.94      2.01 o
   4  12   9      112.66      103.16      1.63 o
   5  12   9        4.14        4.43      0.90 o
   6  12   9      387.54      426.37      4.71 o
  -6  13   9       14.30       14.56      1.22 o
  -5  13   9      129.36      133.67      2.18 o
  -4  13   9        0.74        0.20      0.83 o
  -3  13   9       57.55       56.41      1.47 o
  -2  13   9       41.33       42.60      1.22 o
  -1  13   9      306.55      341.02      3.81 o
   0  13   9        0.02       -0.12      1.19 o
   1  13   9       85.74       93.90      2.53 o
   2  13   9       24.99       23.39      1.40 o
   3  13   9       23.21       26.23      1.34 o
   4  13   9       82.46      109.29      2.30 o
  -4  14   9       44.19       57.93      1.79 o
  -3  14   9        8.10        4.23      1.13 o
  -2  14   9        1.79        3.23      1.47 o
  -1  14   9        0.11        5.05      2.55 o
   0  14   9        8.26        3.40      1.45 o
   1  14   9        4.27        6.35      1.57 o
   2  14   9        0.14        1.74      1.46 o
   3  14   9      234.41      296.74      5.64 o
 -11   0  10      100.60      131.55      3.79 o
 -10   0  10       99.77      107.37      1.53 o
  -9   0  10      110.74      105.10      1.69 o
  -8   0  10       23.99       24.61      0.59 o
  -7   0  10        6.89        9.87      0.40 o
  -6   0  10      391.53      411.76      2.76 o
  -5   0  10        2.34        3.34      0.35 o
  -4   0  10       20.89       29.87      0.62 o
  -3   0  10       89.69       95.42      0.81 o
  -2   0  10      426.42      482.42      3.68 o
  -1   0  10       78.13       89.69      0.86 o
   0   0  10     2910.90     3327.04     19.99 o
   1   0  10       35.02       35.87      0.66 o
   2   0  10      211.01      222.63      1.78 o
   3   0  10       62.63      100.00      1.05 o
   4   0  10     3281.13     3343.19     18.67 o
   5   0  10      278.40      256.06      2.49 o
   6   0  10       34.94       20.87      0.88 o
   7   0  10       69.34       62.45      2.30 o
   8   0  10      488.25      484.32      5.07 o
   9   0  10      177.49      185.06      2.90 o
  10   0  10      186.30      200.06      3.41 o
 -12   1  10      134.03      145.86      4.19 o
 -11   1  10        6.26        5.17      0.91 o
 -10   1  10       51.39       37.82      0.95 o
  -9   1  10        0.44       -0.36      0.36 o
  -8   1  10      306.77      264.08      1.43 o
  -7   1  10        9.51       13.88      0.29 o
  -6   1  10        5.62        2.32      0.25 o
  -5   1  10        0.59        3.63      0.26 o
  -4   1  10      480.63      513.64      2.41 o
  -3   1  10       80.34       53.29      0.46 o
  -2   1  10     1030.01     1170.23      5.11 o
  -1   1  10      103.42       78.66      0.56 o
   0   1  10        0.56        2.21      0.24 o
   1   1  10     1147.74     1341.59      6.02 o
   2   1  10      128.63      117.22      0.82 o
   3   1  10      110.11      106.27      0.80 o
   4   1  10       21.68       25.32      0.44 o
   5   1  10      343.95      350.14      2.17 o
   6   1  10       90.86       82.25      1.10 o
   7   1  10      122.29      129.11      1.45 o
   8   1  10      941.75      931.72      6.15 o
   9   1  10      334.96      338.54      2.90 o
  10   1  10       51.77       53.38      1.34 o
 -12   2  10        0.06       -0.44      0.90 o
 -11   2  10       76.95       84.38      1.48 o
 -10   2  10      147.85      124.23      1.58 o
  -9   2  10      584.42      536.22      3.29 o
  -8   2  10       86.63       84.73      0.68 o
  -7   2  10       17.51        6.52      0.30 o
  -6   2  10      555.64      517.00      2.49 o
  -5   2  10     1773.85     1836.34      8.08 o
  -4   2  10      662.41      848.13      3.83 o
  -3   2  10        7.22       16.63      0.33 o
  -2   2  10      100.90       94.68      0.68 o
  -1   2  10      452.32      543.25      2.37 o
   0   2  10       92.31       88.32      0.75 o
   1   2  10     2945.25     3069.38     13.13 o
   2   2  10      280.17      288.54      1.56 o
   3   2  10      200.89      230.97      1.29 o
   4   2  10        6.15        4.56      0.38 o
   5   2  10        9.49       13.74      0.54 o
   6   2  10        4.80        5.54      0.55 o
   7   2  10       49.82       46.51      0.94 o
   8   2  10       30.06       21.68      0.80 o
   9   2  10       71.96       70.65      1.35 o
  10   2  10       83.13       76.40      1.57 o
 -12   3  10      109.53      128.82      1.96 o
 -11   3  10      248.14      265.03      3.19 o
 -10   3  10       19.90       20.48      1.22 o
  -9   3  10        0.03       -0.29      0.29 o
  -8   3  10      176.44      158.94      1.19 o
  -7   3  10     1828.75     1748.79      8.20 o
  -6   3  10      470.91      423.56      2.17 o
  -5   3  10       32.77       23.88      0.40 o
  -4   3  10      139.90      162.55      0.94 o
  -3   3  10        0.23        0.20      0.19 o
  -2   3  10      258.75      224.71      1.19 o
  -1   3  10     1105.61     1062.82      4.41 o
   0   3  10      452.94      457.78      2.24 o
   1   3  10      829.48      825.38      3.81 o
   2   3  10       12.23       23.51      0.43 o
   3   3  10      128.30      105.83      0.81 o
   4   3  10       20.28       21.62      0.52 o
   5   3  10      304.26      297.71      2.12 o
   6   3  10     1648.63     1633.28      9.80 o
   7   3  10        4.86        2.86      0.55 o
   8   3  10       19.54       15.96      0.79 o
   9   3  10      247.90      237.74      2.38 o
  10   3  10       22.94       17.81      1.16 o
 -11   4  10      318.58      332.17      3.59 o
 -10   4  10      507.82      545.48      4.42 o
  -9   4  10        0.56       -0.03      0.62 o
  -8   4  10      241.12      227.75      1.62 o
  -7   4  10     2869.31     2845.06     13.99 o
  -6   4  10      507.06      490.81      2.51 o
  -5   4  10        0.20        0.27      0.24 o
  -4   4  10        3.58        5.78      0.24 o
  -3   4  10      654.80      650.61      2.82 o
  -2   4  10      859.50      943.47      3.88 o
  -1   4  10      445.55      521.73      2.32 o
   0   4  10       18.99       11.33      0.32 o
   1   4  10      221.37      198.46      1.20 o
   2   4  10      106.84       99.51      0.77 o
   3   4  10        6.52        4.70      0.29 o
   4   4  10       24.96       20.83      0.49 o
   5   4  10     1111.16     1064.63      6.39 o
   6   4  10      423.08      399.02      2.79 o
   7   4  10      203.51      194.29      1.85 o
   8   4  10        0.08        1.75      0.71 o
   9   4  10       16.33       16.27      0.91 o
  10   4  10       11.47       12.01      1.02 o
 -11   5  10       45.24       44.08      1.41 o
 -10   5  10      286.03      304.46      2.55 o
  -9   5  10      385.88      386.53      3.17 o
  -8   5  10        1.62        2.58      0.56 o
  -7   5  10      283.03      272.34      1.78 o
  -6   5  10      576.64      597.84      3.28 o
  -5   5  10      818.90      793.68      3.81 o
  -4   5  10      638.72      628.35      2.85 o
  -3   5  10      272.18      269.18      1.30 o
  -2   5  10     1250.21     1235.90      5.01 o
  -1   5  10      100.71      107.49      0.78 o
   0   5  10      270.50      265.68      1.43 o
   1   5  10      245.31      248.52      1.40 o
   2   5  10      421.07      418.54      2.09 o
   3   5  10       53.73       55.76      0.67 o
   4   5  10      305.53      284.30      1.86 o
   5   5  10        1.36        1.13      0.48 o
   6   5  10      794.24      786.49      5.08 o
   7   5  10        0.06        0.31      0.63 o
   8   5  10      514.69      497.08      3.79 o
   9   5  10       24.75       27.31      1.12 o
 -11   6  10      336.62      367.97      4.22 o
 -10   6  10        0.50        1.59      0.65 o
  -9   6  10       19.21       17.78      0.73 o
  -8   6  10      258.59      271.25      2.62 o
  -7   6  10       67.64       59.40      1.12 o
  -6   6  10       20.30       14.77      0.53 o
  -5   6  10       67.87       65.78      0.81 o
  -4   6  10      880.41      863.70      4.61 o
  -3   6  10       34.57       28.28      0.43 o
  -2   6  10        1.78        1.37      0.23 o
  -1   6  10      486.23      473.73      2.27 o
   0   6  10       21.51       17.81      0.39 o
   1   6  10       28.05       21.18      0.43 o
   2   6  10     1505.93     1452.07      6.52 o
   3   6  10       30.10       22.89      0.50 o
   4   6  10      296.56      288.58      2.09 o
   5   6  10      212.53      216.69      1.83 o
   6   6  10       15.12       15.29      0.73 o
   7   6  10      274.09      277.09      2.43 o
   8   6  10       67.65       70.69      1.58 o
   9   6  10       14.84       14.09      1.02 o
 -10   7  10      438.43      496.15      4.53 o
  -9   7  10      456.05      460.51      4.04 o
  -8   7  10        5.37        7.05      0.72 o
  -7   7  10        4.89        5.35      0.69 o
  -6   7  10      671.42      675.25      4.76 o
  -5   7  10       12.32       10.68      0.48 o
  -4   7  10       86.38       84.68      1.09 o
  -3   7  10      205.65      208.99      1.38 o
  -2   7  10       46.30       52.21      0.66 o
  -1   7  10      161.92      167.14      1.08 o
   0   7  10        0.96       -0.33      0.33 o
   1   7  10      407.75      396.94      2.14 o
   2   7  10      151.20      141.80      1.08 o
   3   7  10     2877.16     2786.08     13.24 o
   4   7  10      292.61      270.46      2.01 o
   5   7  10       19.26       16.62      0.71 o
   6   7  10      202.18      189.38      1.90 o
   7   7  10        7.85        6.02      0.97 o
   8   7  10       31.33       28.83      1.01 o
   9   7  10       33.63       28.77      1.26 o
 -10   8  10       13.69       15.31      0.96 o
  -9   8  10      194.11      216.46      2.41 o
  -8   8  10        8.55        8.80      1.05 o
  -7   8  10       16.08       11.85      0.75 o
  -6   8  10        1.49        2.91      0.64 o
  -5   8  10      212.74      221.49      1.99 o
  -4   8  10       96.77      118.81      1.19 o
  -3   8  10      764.30      759.37      4.70 o
  -2   8  10      116.77      139.05      1.14 o
  -1   8  10       19.79       10.29      0.40 o
   0   8  10       15.71       10.97      0.42 o
   1   8  10      251.65      226.10      1.45 o
   2   8  10     2992.72     2915.71     13.06 o
   3   8  10      812.00      807.19      4.83 o
   4   8  10      277.41      271.27      2.23 o
   5   8  10        2.45        2.39      0.63 o
   6   8  10      216.76      218.27      2.26 o
   7   8  10       37.11       35.98      1.06 o
   8   8  10        9.52        8.02      0.92 o
  -9   9  10       33.87       33.32      1.18 o
  -8   9  10      101.82       94.82      1.58 o
  -7   9  10      207.48      178.60      2.37 o
  -6   9  10      682.54      639.95      5.27 o
  -5   9  10      916.45      774.37      6.03 o
  -4   9  10        0.24       -0.45      0.57 o
  -3   9  10      521.53      474.67      3.29 o
  -2   9  10     1989.15     1956.04     11.32 o
  -1   9  10     1309.51     1228.78      6.47 o
   0   9  10       23.59       28.96      0.55 o
   1   9  10       97.52       95.63      1.01 o
   2   9  10       18.43       18.38      0.59 o
   3   9  10      130.14      124.65      1.40 o
   4   9  10      543.62      521.73      3.72 o
   5   9  10      317.52      306.83      2.81 o
   6   9  10      498.73      515.02      4.13 o
   7   9  10       96.17       98.28      1.62 o
   8   9  10        2.72        2.34      0.93 o
  -9  10  10       36.51       36.73      1.32 o
  -8  10  10        7.41        5.91      0.90 o
  -7  10  10        0.48       -0.51      0.70 o
  -6  10  10      174.09      162.81      2.25 o
  -5  10  10       97.69       78.62      1.51 o
  -4  10  10       27.73       21.60      0.88 o
  -3  10  10      233.34      215.60      2.07 o
  -2  10  10       84.92       83.43      1.19 o
  -1  10  10       70.64       76.48      1.10 o
   0  10  10        0.42        0.53      0.48 o
   1  10  10       85.53       78.49      1.01 o
   2  10  10      213.26      208.36      1.81 o
   3  10  10      109.20      109.60      1.44 o
   4  10  10       24.62       30.10      0.95 o
   5  10  10        1.72        2.94      0.76 o
   6  10  10        0.60       -0.47      0.81 o
   7  10  10       35.26       43.27      1.39 o
  -8  11  10       17.96       15.92      1.11 o
  -7  11  10        0.02       -0.77      0.77 o
  -6  11  10       51.72       59.06      1.39 o
  -5  11  10      240.33      227.03      2.59 o
  -4  11  10       64.20       68.24      1.47 o
  -3  11  10       41.30       50.36      1.14 o
  -2  11  10       12.76       14.80      0.79 o
  -1  11  10       44.60       39.48      1.01 o
   0  11  10        1.36        1.57      0.63 o
   1  11  10       44.80       43.58      1.19 o
   2  11  10      230.61      227.16      3.23 o
   3  11  10      104.54      105.03      1.54 o
   4  11  10       20.78       22.43      0.94 o
   5  11  10       64.14       63.99      1.39 o
   6  11  10        3.80        1.23      1.16 o
  -7  12  10      106.76      112.69      2.18 o
  -6  12  10       20.24       20.52      1.10 o
  -5  12  10        2.26        4.34      0.87 o
  -4  12  10      122.30      130.98      1.97 o
  -3  12  10      257.15      244.11      2.74 o
  -2  12  10       13.32        9.98      0.75 o
  -1  12  10       24.57       20.48      1.02 o
   0  12  10      114.80      108.30      2.10 o
   1  12  10        0.40       -0.21      0.95 o
   2  12  10      214.29      195.14      3.72 o
   3  12  10      230.26      248.93      3.11 o
   4  12  10       57.71       67.91      1.65 o
   5  12  10       21.75       15.65      1.00 o
  -6  13  10        0.28        0.18      0.99 o
  -5  13  10      188.91      196.18      2.67 o
  -4  13  10        2.21        0.93      0.86 o
  -3  13  10       55.98       84.55      1.74 o
  -2  13  10      336.36      365.22      3.99 o
  -1  13  10        6.74        8.37      1.24 o
   0  13  10       38.74       28.46      1.76 o
   1  13  10      178.24      210.25      3.82 o
   2  13  10       18.43       16.71      1.54 o
   3  13  10        5.51        5.67      1.27 o
   4  13  10      126.83      126.76      2.49 o
  -3  14  10       55.57       74.71      1.98 o
  -2  14  10       83.57       91.75      2.68 o
  -1  14  10       36.09       34.66      3.68 o
   0  14  10       45.43       45.81      4.53 o
   1  14  10      415.56      450.76      8.95 o
   2  14  10      290.31      328.84      6.06 o
 -12   1  11       32.22       35.52      1.29 o
 -11   1  11       26.84       21.71      0.83 o
 -10   1  11        1.24        0.94      0.63 o
  -9   1  11      162.14      145.53      1.57 o
  -8   1  11      432.75      457.19      2.29 o
  -7   1  11        9.27        8.57      0.29 o
  -6   1  11      276.30      252.03      1.33 o
  -5   1  11      322.78      337.58      1.71 o
  -4   1  11        3.35        2.44      0.26 o
  -3   1  11      628.51      588.59      2.72 o
  -2   1  11      545.73      572.41      2.74 o
  -1   1  11      148.38      159.12      0.86 o
   0   1  11      448.65      483.08      2.33 o
   1   1  11      484.89      511.53      2.53 o
   2   1  11     3662.60     3794.26     16.83 o
   3   1  11      100.33      103.51      0.82 o
   4   1  11       74.50       82.72      0.85 o
   5   1  11      219.55      215.81      1.67 o
   6   1  11      259.82      251.56      2.06 o
   7   1  11        0.81        0.71      0.58 o
   8   1  11       19.45       20.15      0.80 o
   9   1  11       77.85       68.95      1.46 o
  10   1  11        0.00       -0.90      0.90 o
 -12   2  11        5.24        5.96      0.71 o
 -11   2  11       42.86       38.97      1.72 o
 -10   2  11       28.52       25.99      0.95 o
  -9   2  11      299.39      248.32      1.76 o
  -8   2  11      779.94      711.63      3.52 o
  -7   2  11      158.98      194.05      1.20 o
  -6   2  11      132.94      109.31      0.88 o
  -5   2  11     1526.58     1507.42      7.12 o
  -4   2  11      479.80      549.14      2.59 o
  -3   2  11       20.64       16.16      0.33 o
  -2   2  11       90.32      102.50      0.76 o
  -1   2  11      772.46      945.05      4.13 o
   0   2  11      170.33      163.92      0.99 o
   1   2  11      373.34      389.47      1.97 o
   2   2  11      444.66      458.78      2.34 o
   3   2  11      779.53      811.15      4.01 o
   4   2  11      342.05      329.94      1.97 o
   5   2  11        2.72        1.31      0.52 o
   6   2  11      464.29      465.50      3.27 o
   7   2  11       38.51       39.01      1.00 o
   8   2  11        9.69        9.19      0.78 o
   9   2  11       29.83       21.79      0.90 o
  10   2  11      164.26      169.57      2.37 o
 -11   3  11        0.78        0.28      0.98 o
 -10   3  11      104.22       99.44      2.11 o
  -9   3  11        4.77        4.23      0.36 o
  -8   3  11       36.63       20.23      0.53 o
  -7   3  11      496.98      453.61      2.48 o
  -6   3  11     1912.78     1934.64      9.07 o
  -5   3  11       57.13       57.99      0.63 o
  -4   3  11      612.35      668.98      3.12 o
  -3   3  11      135.98      132.24      0.86 o
  -2   3  11      846.91      893.57      4.08 o
  -1   3  11      460.75      522.16      2.41 o
   0   3  11      359.19      368.69      1.88 o
   1   3  11      331.40      333.94      1.79 o
   2   3  11       84.01       67.55      0.69 o
   3   3  11       17.30       16.68      0.42 o
   4   3  11        8.06        7.89      0.46 o
   5   3  11        0.18       -0.51      0.51 o
   6   3  11        0.35       -0.15      0.54 o
   7   3  11       21.61       19.86      0.74 o
   8   3  11       11.37       10.84      0.81 o
   9   3  11        6.37        4.80      0.82 o
  10   3  11        0.25       -0.73      1.01 o
 -11   4  11      210.54      224.08      3.26 o
 -10   4  11      443.24      474.12      3.98 o
  -9   4  11       66.27       69.58      1.17 o
  -8   4  11       38.15       40.66      0.90 o
  -7   4  11     1204.25     1248.35      6.80 o
  -6   4  11       21.21       18.35      0.43 o
  -5   4  11      218.56      199.39      1.28 o
  -4   4  11      321.39      303.71      1.57 o
  -3   4  11        6.79       15.65      0.32 o
  -2   4  11       70.71       62.36      0.60 o
  -1   4  11      126.06      169.77      1.08 o
   0   4  11      110.39      102.68      0.81 o
   1   4  11      958.01     1055.20      4.83 o
   2   4  11     1034.62     1086.52      4.96 o
   3   4  11       44.25       37.98      0.56 o
   4   4  11       17.84       10.82      0.51 o
   5   4  11       73.65       84.54      1.15 o
   6   4  11      479.24      432.62      3.13 o
   7   4  11      228.21      235.21      2.35 o
   8   4  11      187.65      181.32      2.04 o
   9   4  11        8.35        8.83      0.90 o
 -11   5  11      434.11      449.53      5.43 o
 -10   5  11       83.51       81.33      1.19 o
  -9   5  11        0.07       -0.75      0.75 o
  -8   5  11      306.53      297.80      2.77 o
  -7   5  11      155.57      153.21      1.55 o
  -6   5  11      111.92      114.81      1.13 o
  -5   5  11      293.14      293.80      1.80 o
  -4   5  11      606.05      621.09      3.27 o
  -3   5  11       92.69       75.09      0.62 o
  -2   5  11        0.00       -0.27      0.27 o
  -1   5  11       85.89       71.04      0.65 o
   0   5  11     2492.50     2544.81     10.97 o
   1   5  11        4.15       10.68      0.38 o
   2   5  11        7.25        4.11      0.36 o
   3   5  11      258.71      239.88      1.45 o
   4   5  11        1.93        1.41      0.49 o
   5   5  11      166.08      165.84      1.53 o
   6   5  11      207.04      183.61      1.91 o
   7   5  11      601.25      565.78      4.32 o
   8   5  11      203.70      200.83      2.33 o
   9   5  11        7.13        6.27      1.01 o
 -11   6  11       61.34       58.50      1.54 o
 -10   6  11       77.34       85.96      1.41 o
  -9   6  11      217.93      220.13      2.29 o
  -8   6  11     1218.32     1202.67      9.16 o
  -7   6  11       51.87       52.17      1.10 o
  -6   6  11      786.20      755.99      5.00 o
  -5   6  11      592.72      579.90      3.66 o
  -4   6  11       23.99       25.22      0.57 o
  -3   6  11      342.67      343.97      1.95 o
  -2   6  11     1489.77     1478.40      6.44 o
  -1   6  11       28.00       25.82      0.47 o
   0   6  11       13.88        9.65      0.38 o
   1   6  11      448.87      439.28      2.30 o
   2   6  11       99.18       94.64      0.88 o
   3   6  11       28.57       34.03      0.63 o
   4   6  11      851.31      820.86      4.91 o
   5   6  11      378.67      369.52      2.66 o
   6   6  11       23.51       24.95      0.83 o
   7   6  11      527.39      499.39      3.79 o
   8   6  11       18.36       13.79      0.92 o
   9   6  11      301.63      302.80      3.65 o
 -10   7  11      119.81      129.03      2.14 o
  -9   7  11       53.42       60.19      1.37 o
  -8   7  11       97.87      102.69      1.58 o
  -7   7  11      404.39      412.13      3.90 o
  -6   7  11      834.06      804.31      6.47 o
  -5   7  11      128.18      105.89      1.19 o
  -4   7  11      321.41      289.70      2.11 o
  -3   7  11      540.22      494.84      3.03 o
  -2   7  11     1289.15     1225.62      5.89 o
  -1   7  11      138.99      112.69      0.88 o
   0   7  11       48.87       45.96      0.66 o
   1   7  11      289.56      284.19      1.69 o
   2   7  11      443.04      413.04      2.25 o
   3   7  11      173.38      174.72      1.48 o
   4   7  11      630.54      627.08      4.03 o
   5   7  11       26.10       27.51      0.85 o
   6   7  11       16.26       14.11      0.78 o
   7   7  11       13.37       12.33      0.84 o
   8   7  11        1.29        0.25      0.84 o
 -10   8  11       67.49       66.14      1.46 o
  -9   8  11        0.28       -0.12      0.70 o
  -8   8  11      477.24      481.87      4.21 o
  -7   8  11      153.28      145.01      1.86 o
  -6   8  11      115.09      124.36      1.68 o
  -5   8  11      785.76      681.74      5.10 o
  -4   8  11      826.41      711.26      4.60 o
  -3   8  11      430.45      363.73      2.55 o
  -2   8  11     1062.45      972.91      5.71 o
  -1   8  11       13.11        4.85      0.41 o
   0   8  11      199.09      194.94      1.32 o
   1   8  11      391.23      362.44      2.04 o
   2   8  11       97.88       86.62      0.95 o
   3   8  11      539.73      515.89      3.45 o
   4   8  11      143.48      135.73      1.52 o
   5   8  11       34.57       36.78      0.98 o
   6   8  11       21.89       21.72      0.96 o
   7   8  11       92.06       95.78      1.57 o
   8   8  11      280.47      301.06      3.44 o
  -9   9  11        0.57       -0.16      0.82 o
  -8   9  11        9.99        9.95      0.90 o
  -7   9  11      160.72      139.97      1.86 o
  -6   9  11        2.95        0.55      0.69 o
  -5   9  11      116.80       92.16      1.45 o
  -4   9  11       15.12       18.45      0.82 o
  -3   9  11      174.06      187.80      1.71 o
  -2   9  11       14.35       16.40      0.61 o
  -1   9  11      266.37      289.20      2.19 o
   0   9  11      155.58      132.50      1.14 o
   1   9  11       32.70       29.23      0.60 o
   2   9  11       26.13       21.03      0.65 o
   3   9  11       17.21       14.31      0.69 o
   4   9  11       29.89       27.60      0.92 o
   5   9  11      293.69      299.14      2.77 o
   6   9  11      223.93      232.22      2.57 o
   7   9  11        0.30        0.65      0.88 o
  -8  10  11       36.03       35.73      1.33 o
  -7  10  11       73.17       73.68      1.53 o
  -6  10  11        0.96        1.63      0.73 o
  -5  10  11        1.43        0.18      0.69 o
  -4  10  11      121.17      115.47      1.70 o
  -3  10  11      626.37      612.82      4.75 o
  -2  10  11      711.80      691.01      4.58 o
  -1  10  11      178.94      162.84      1.77 o
   0  10  11       56.77       58.57      1.03 o
   1  10  11        1.14        0.88      0.56 o
   2  10  11       70.11       55.15      1.11 o
   3  10  11       60.15       57.52      1.22 o
   4  10  11      139.37      134.94      1.78 o
   5  10  11       69.46       77.99      1.47 o
   6  10  11       29.23       25.30      1.07 o
   7  10  11        0.59       -1.28      1.28 o
  -8  11  11        7.93        5.08      1.01 o
  -7  11  11       13.43       13.66      0.98 o
  -6  11  11       16.86       13.17      0.92 o
  -5  11  11        0.06       -0.14      0.78 o
  -4  11  11        0.13        0.72      0.78 o
  -3  11  11        8.97        5.67      0.79 o
  -2  11  11       82.63       78.20      1.41 o
  -1  11  11       95.44      100.43      1.41 o
   0  11  11       13.68       19.07      0.88 o
   1  11  11      133.83      126.31      1.96 o
   2  11  11       17.66       19.40      1.12 o
   3  11  11        0.78        1.61      0.84 o
   4  11  11       36.99       28.92      1.03 o
   5  11  11      468.26      489.52      4.28 o
   6  11  11      101.65      109.43      1.99 o
  -6  12  11       12.54       16.52      1.06 o
  -5  12  11      162.95      156.05      2.21 o
  -4  12  11       96.85       97.29      1.77 o
  -3  12  11       14.91       12.45      0.90 o
  -2  12  11        9.74       16.32      0.96 o
  -1  12  11       14.36       11.96      0.96 o
   0  12  11       21.27       18.95      1.19 o
   1  12  11       99.06      117.98      2.26 o
   2  12  11       28.87       25.00      1.38 o
   3  12  11       14.60       11.66      1.09 o
   4  12  11       65.42       75.47      2.00 o
   5  12  11      117.81      112.01      2.29 o
  -5  13  11        1.39        0.27      0.95 o
  -4  13  11        2.33        2.85      0.98 o
  -3  13  11       14.25       18.71      1.06 o
  -2  13  11       88.54       88.97      1.94 o
  -1  13  11      236.81      227.94      4.16 o
   0  13  11      147.03      154.93      3.81 o
   1  13  11       45.99       52.98      2.58 o
   2  13  11       27.94       26.90      2.06 o
   3  13  11        0.17       -0.78      1.19 o
  -3  14  11       93.15       94.28      2.46 o
  -2  14  11       71.11       70.46      3.04 o
  -1  14  11       74.91       76.62      3.79 o
   0  14  11        8.28       10.46      2.18 o
   1  14  11      100.26      115.49      6.80 o
 -11   0  12       32.25       31.35      1.39 o
 -10   0  12      111.91      107.54      2.17 o
  -9   0  12      558.18      537.10      4.98 o
  -8   0  12       65.60       65.71      0.96 o
  -7   0  12       19.23       23.13      0.62 o
  -6   0  12       50.93       47.22      0.81 o
  -5   0  12       33.35       28.86      0.64 o
  -4   0  12        4.62        3.55      0.30 o
  -3   0  12      695.02      826.78      5.41 o
  -2   0  12      256.59      264.55      1.97 o
  -1   0  12      624.98      633.78      3.99 o
   0   0  12      603.90      623.03      4.44 o
   1   0  12       17.56        8.27      0.48 o
   2   0  12      662.13      690.41      4.74 o
   3   0  12     1557.74     1642.56     10.53 o
   4   0  12      659.73      678.06      4.99 o
   5   0  12        9.22       12.62      0.81 o
   6   0  12      122.25      126.39      2.10 o
   7   0  12       42.66       47.66      1.48 o
   8   0  12      157.43      144.46      2.52 o
   9   0  12      397.86      407.78      4.93 o
 -11   1  12        0.36       -0.53      0.69 o
 -10   1  12       10.91       11.32      0.63 o
  -9   1  12        0.91        2.58      0.41 o
  -8   1  12      110.92      113.32      0.92 o
  -7   1  12      256.72      264.98      1.51 o
  -6   1  12       87.41       85.53      0.69 o
  -5   1  12       83.58       92.89      0.82 o
  -4   1  12      111.50       95.99      0.71 o
  -3   1  12        0.80        1.19      0.20 o
  -2   1  12      289.43      332.13      1.70 o
  -1   1  12        6.46        2.11      0.22 o
   0   1  12        0.99        0.14      0.26 o
   1   1  12       13.88       15.94      0.37 o
   2   1  12       47.16       47.23      0.67 o
   3   1  12       64.22       69.98      0.73 o
   4   1  12      343.90      330.60      2.00 o
   5   1  12      173.66      160.16      1.52 o
   6   1  12      247.80      227.33      2.00 o
   7   1  12        6.54        4.29      0.63 o
   8   1  12        0.01       -0.71      0.71 o
   9   1  12        0.17       -0.21      0.79 o
 -11   2  12        0.80        1.27      0.71 o
 -10   2  12       26.34       32.43      1.06 o
  -9   2  12      197.89      198.77      1.93 o
  -8   2  12      237.72      205.69      1.45 o
  -7   2  12       13.04       13.57      0.62 o
  -6   2  12     1056.94      995.20      4.70 o
  -5   2  12     2159.64     2104.96      9.86 o
  -4   2  12      981.08     1017.19      4.66 o
  -3   2  12       40.83       46.47      0.54 o
  -2   2  12       17.66       14.73      0.36 o
  -1   2  12      137.98      152.99      0.93 o
   0   2  12     1081.23     1336.40      5.99 o
   1   2  12       65.25       56.15      0.63 o
   2   2  12     1220.15     1262.37      5.96 o
   3   2  12      404.53      447.06      2.37 o
   4   2  12     1341.60     1332.71      6.85 o
   5   2  12      459.11      429.19      3.04 o
   6   2  12      154.56      168.56      1.65 o
   7   2  12      160.89      154.72      1.75 o
   8   2  12       12.43        9.83      0.78 o
   9   2  12        0.26       -0.79      0.79 o
 -11   3  12       42.17       36.48      1.31 o
 -10   3  12        8.56        6.96      0.66 o
  -9   3  12       14.57       17.04      0.58 o
  -8   3  12      102.11      129.75      1.36 o
  -7   3  12     2662.24     2453.48     12.83 o
  -6   3  12     1413.13     1435.87      7.47 o
  -5   3  12     2445.11     2345.04     11.43 o
  -4   3  12      189.61      226.15      1.36 o
  -3   3  12      632.07      595.62      2.80 o
  -2   3  12      433.34      493.37      2.41 o
  -1   3  12      353.63      400.16      2.06 o
   0   3  12        5.05        4.44      0.33 o
   1   3  12      256.83      283.71      1.60 o
   2   3  12      463.41      460.06      2.43 o
   3   3  12       42.45       39.31      0.64 o
   4   3  12        9.91        8.99      0.53 o
   5   3  12       24.28       23.20      0.71 o
   6   3  12        5.66        7.58      0.64 o
   7   3  12      196.60      180.84      1.91 o
   8   3  12       25.97       22.23      0.97 o
   9   3  12      207.21      211.33      2.43 o
 -11   4  12      155.33      153.85      2.45 o
 -10   4  12       77.57       78.38      1.10 o
  -9   4  12      124.29      124.22      1.49 o
  -8   4  12      657.32      643.99      4.65 o
  -7   4  12      939.36      890.67      5.81 o
  -6   4  12       55.90       41.33      0.73 o
  -5   4  12       58.27       51.63      0.81 o
  -4   4  12      777.39      784.99      4.14 o
  -3   4  12     3076.21     3116.24     13.27 o
  -2   4  12      308.21      293.90      1.64 o
  -1   4  12      217.48      249.30      1.45 o
   0   4  12     4281.34     4360.62     19.31 o
   1   4  12      438.77      393.51      2.13 o
   2   4  12      465.23      456.20      2.43 o
   3   4  12        0.38       -0.33      0.37 o
   4   4  12       85.47       81.97      1.15 o
   5   4  12        1.67        0.99      0.53 o
   6   4  12       65.94       66.06      1.11 o
   7   4  12        0.05       -0.01      0.64 o
   8   4  12       35.38       29.22      1.01 o
   9   4  12        0.04       -0.71      0.99 o
 -11   5  12       53.07       63.06      1.75 o
 -10   5  12       13.91       12.22      0.76 o
  -9   5  12      276.43      285.63      2.72 o
  -8   5  12      334.72      330.71      3.04 o
  -7   5  12        3.44        2.64      0.57 o
  -6   5  12      269.16      287.42      2.19 o
  -5   5  12      706.19      687.16      4.12 o
  -4   5  12      585.26      564.47      3.34 o
  -3   5  12      427.57      424.26      2.47 o
  -2   5  12      596.62      518.07      2.52 o
  -1   5  12       71.00       78.95      0.73 o
   0   5  12      225.09      249.36      1.44 o
   1   5  12        0.37        0.64      0.34 o
   2   5  12       93.97       98.27      0.91 o
   3   5  12      249.91      233.96      1.59 o
   4   5  12     1356.81     1324.02      7.86 o
   5   5  12      477.23      465.25      3.32 o
   6   5  12       52.98       49.61      1.13 o
   7   5  12       22.76       14.93      0.82 o
   8   5  12      334.14      326.89      3.14 o
   9   5  12       89.92       85.23      1.92 o
 -10   6  12       86.67       82.82      1.48 o
  -9   6  12      255.31      249.64      2.51 o
  -8   6  12        4.95        4.25      0.70 o
  -7   6  12      167.40      159.51      1.85 o
  -6   6  12      242.78      254.96      2.93 o
  -5   6  12      184.12      168.00      1.52 o
  -4   6  12       73.57       66.89      0.98 o
  -3   6  12       65.04       55.32      0.78 o
  -2   6  12      127.13      118.91      0.92 o
  -1   6  12      363.33      363.92      1.93 o
   0   6  12      644.43      679.51      3.28 o
   1   6  12       21.79       25.82      0.53 o
   2   6  12      472.84      465.59      2.51 o
   3   6  12      424.95      410.00      2.77 o
   4   6  12       43.03       37.51      0.84 o
   5   6  12      719.16      700.07      4.63 o
   6   6  12      151.71      151.33      1.71 o
   7   6  12        0.02       -0.12      0.79 o
   8   6  12      236.69      219.63      3.05 o
 -10   7  12       51.26       63.88      1.46 o
  -9   7  12       72.48       86.62      1.52 o
  -8   7  12       89.58       96.61      1.54 o
  -7   7  12        1.50        1.24      0.67 o
  -6   7  12      168.35      166.82      1.91 o
  -5   7  12       87.09       71.22      1.20 o
  -4   7  12        7.14       15.15      0.58 o
  -3   7  12      182.71      178.46      1.51 o
  -2   7  12       53.87       31.52      0.65 o
  -1   7  12      484.21      481.34      2.57 o
   0   7  12      192.97      180.28      1.27 o
   1   7  12        2.79        2.53      0.41 o
   2   7  12      510.30      520.43      2.73 o
   3   7  12      210.32      212.48      1.77 o
   4   7  12     2263.13     2255.65     12.92 o
   5   7  12       34.06       25.05      0.89 o
   6   7  12       25.43       25.76      0.92 o
   7   7  12       81.01       81.38      1.50 o
   8   7  12        8.39        9.62      1.27 o
  -9   8  12        1.24       -0.26      0.74 o
  -8   8  12       11.15       16.41      0.91 o
  -7   8  12       10.94       12.11      0.90 o
  -6   8  12       48.22       45.65      1.15 o
  -5   8  12      117.33       76.19      1.35 o
  -4   8  12      605.31      594.50      4.15 o
  -3   8  12      259.35      186.12      1.69 o
  -2   8  12      691.75      698.57      4.40 o
  -1   8  12      490.92      453.31      2.96 o
   0   8  12        6.94        8.01      0.46 o
   1   8  12       17.21       11.70      0.48 o
   2   8  12       76.62       65.67      0.91 o
   3   8  12      174.60      179.35      1.65 o
   4   8  12        0.94       -0.63      0.63 o
   5   8  12      118.90      120.93      1.68 o
   6   8  12       26.66       23.50      1.01 o
   7   8  12        0.03        0.54      0.86 o
  -9   9  12      267.41      308.82      3.34 o
  -8   9  12       73.67       81.18      1.54 o
  -7   9  12       26.20       21.28      0.91 o
  -6   9  12       50.85       47.18      1.50 o
  -5   9  12       10.03        7.89      0.82 o
  -4   9  12       15.99       11.89      0.81 o
  -3   9  12      928.62      832.75      5.59 o
  -2   9  12     1020.17     1006.91      6.37 o
  -1   9  12      653.35      620.07      4.13 o
   0   9  12       34.00       23.65      0.66 o
   1   9  12        1.02        1.77      0.49 o
   2   9  12       27.35       27.84      0.79 o
   3   9  12       15.57       12.15      0.72 o
   4   9  12      277.51      276.38      2.54 o
   5   9  12       50.48       52.42      1.31 o
   6   9  12       54.52       54.50      1.35 o
   7   9  12      258.77      264.63      3.02 o
  -8  10  12       12.19       16.24      1.03 o
  -7  10  12       39.20       38.37      1.16 o
  -6  10  12       71.85       62.84      1.45 o
  -5  10  12        4.55        6.44      0.85 o
  -4  10  12       28.74       27.43      1.04 o
  -3  10  12       56.79       59.06      1.41 o
  -2  10  12      516.05      526.72      4.03 o
  -1  10  12      408.29      392.34      2.94 o
   0  10  12      923.98      912.41      6.08 o
   1  10  12      258.47      251.40      2.53 o
   2  10  12        5.71        3.31      0.71 o
   3  10  12       56.75       51.29      1.27 o
   4  10  12       62.25       69.21      1.40 o
   5  10  12        0.74       -0.77      0.77 o
   6  10  12       41.04       31.49      1.24 o
  -7  11  12        0.02       -0.94      0.94 o
  -6  11  12       26.41       26.82      1.10 o
  -5  11  12       69.46       72.98      1.51 o
  -4  11  12       35.88       43.48      1.45 o
  -3  11  12       50.94       52.48      1.36 o
  -2  11  12      101.82       91.40      1.51 o
  -1  11  12      308.85      305.53      3.03 o
   0  11  12       74.45       78.88      1.60 o
   1  11  12      282.97      299.24      3.64 o
   2  11  12        0.81       -1.01      1.01 o
   3  11  12        0.59       -0.26      0.90 o
   4  11  12        0.05       -0.75      0.79 o
   5  11  12      110.88      133.95      1.95 o
  -6  12  12       27.09       26.00      1.19 o
  -5  12  12        2.46        3.87      1.04 o
  -4  12  12      251.66      276.64      3.01 o
  -3  12  12       29.81       31.09      1.18 o
  -2  12  12        0.63       -0.52      0.82 o
  -1  12  12       33.29       28.73      1.40 o
   0  12  12      385.61      385.54      5.56 o
   1  12  12        6.98        6.15      1.37 o
   2  12  12       15.35       13.42      1.35 o
   3  12  12        4.05        1.73      1.14 o
   4  12  12        4.16        2.54      1.13 o
  -4  13  12      243.10      269.34      3.22 o
  -3  13  12      265.11      306.10      3.52 o
  -2  13  12      739.87      862.38      8.50 o
  -1  13  12       25.83       32.44      1.87 o
   0  13  12       11.05       15.13      2.31 o
   1  13  12       10.94       11.46      3.12 o
   2  13  12        7.99        8.32      2.18 o
 -11   1  13        0.04       -0.57      0.69 o
 -10   1  13        6.50        5.78      0.67 o
  -9   1  13       46.07       43.23      0.76 o
  -8   1  13       38.85       43.01      0.81 o
  -7   1  13      153.14      132.99      1.05 o
  -6   1  13      220.61      210.89      1.43 o
  -5   1  13      235.32      197.22      1.25 o
  -4   1  13      671.33      635.22      3.06 o
  -3   1  13      247.47      223.87      1.24 o
  -2   1  13       11.73       16.07      0.38 o
  -1   1  13        0.00        0.41      0.23 o
   0   1  13      457.16      449.36      2.21 o
   1   1  13      367.05      409.66      2.20 o
   2   1  13      568.09      565.66      2.88 o
   3   1  13       63.38       69.33      0.78 o
   4   1  13      129.81      121.73      1.18 o
   5   1  13      545.70      568.60      3.84 o
   6   1  13       27.04       26.37      0.82 o
   7   1  13        0.53       -0.16      0.64 o
   8   1  13       98.49       89.48      1.74 o
   9   1  13        6.34        6.28      0.91 o
 -11   2  13        3.72        4.34      0.81 o
 -10   2  13       58.58       61.86      1.22 o
  -9   2  13        8.17        3.80      0.46 o
  -8   2  13      370.20      343.33      2.38 o
  -7   2  13      188.09      164.64      1.30 o
  -6   2  13      432.44      425.32      2.55 o
  -5   2  13        1.47        2.46      0.40 o
  -4   2  13     3139.19     3004.71     13.94 o
  -3   2  13      124.71      103.37      0.76 o
  -2   2  13       55.07       56.02      0.64 o
  -1   2  13       86.14       76.30      0.66 o
   0   2  13       13.84       11.64      0.34 o
   1   2  13        0.70       -0.27      0.31 o
   2   2  13      694.76      678.49      3.47 o
   3   2  13      120.69      131.89      1.08 o
   4   2  13      236.32      228.61      1.83 o
   5   2  13       13.79       13.73      0.68 o
   6   2  13        1.82        0.31      0.58 o
   7   2  13        3.13        1.92      0.67 o
   8   2  13       31.52       31.20      1.05 o
   9   2  13       31.58       31.98      1.34 o
 -11   3  13      140.16      147.43      2.25 o
 -10   3  13        7.03        5.81      0.54 o
  -9   3  13      226.87      222.81      2.02 o
  -8   3  13      176.18      189.82      1.83 o
  -7   3  13       11.83        4.35      0.62 o
  -6   3  13      219.09      178.66      1.47 o
  -5   3  13     3435.68     3410.41     18.08 o
  -4   3  13      414.67      405.94      2.38 o
  -3   3  13       17.38        9.55      0.33 o
  -2   3  13      813.65      895.24      4.31 o
  -1   3  13       33.29       26.06      0.46 o
   0   3  13      192.45      200.18      1.25 o
   1   3  13      610.49      672.11      3.32 o
   2   3  13      128.37      129.66      1.03 o
   3   3  13        1.20        0.52      0.39 o
   4   3  13       68.34       68.38      1.05 o
   5   3  13      188.68      192.27      1.75 o
   6   3  13        0.95        1.01      0.61 o
   7   3  13       65.68       72.98      1.31 o
   8   3  13       69.73       76.03      1.43 o
   9   3  13       12.10       16.68      1.12 o
 -11   4  13        0.43       -0.78      1.03 o
 -10   4  13       74.60       67.90      1.25 o
  -9   4  13        5.06        1.63      0.65 o
  -8   4  13        4.86        0.41      0.56 o
  -7   4  13      440.94      437.69      3.28 o
  -6   4  13     1085.84      982.69      6.30 o
  -5   4  13      190.97      157.16      1.37 o
  -4   4  13      218.42      197.99      1.53 o
  -3   4  13      561.19      538.77      3.07 o
  -2   4  13     1098.24     1125.63      5.77 o
  -1   4  13      169.39      162.75      1.09 o
   0   4  13      151.51      173.20      1.21 o
   1   4  13      373.50      401.11      2.26 o
   2   4  13      209.68      213.21      1.41 o
   3   4  13      619.30      607.98      3.41 o
   4   4  13      126.99      116.93      1.33 o
   5   4  13      153.14      158.18      1.59 o
   6   4  13        9.31        7.03      0.66 o
   7   4  13      297.94      293.99      2.74 o
   8   4  13       70.61       63.61      1.39 o
   9   4  13        5.05        3.23      1.01 o
 -10   5  13      254.23      270.27      2.81 o
  -9   5  13       76.90       78.19      1.46 o
  -8   5  13       69.65       64.37      1.21 o
  -7   5  13      287.08      299.44      2.54 o
  -6   5  13      227.04      215.39      1.89 o
  -5   5  13        4.43        3.26      0.52 o
  -4   5  13      728.18      697.60      4.45 o
  -3   5  13       49.76       40.87      0.72 o
  -2   5  13       60.51       62.33      0.76 o
  -1   5  13      361.18      360.69      1.99 o
   0   5  13      722.86      709.81      3.53 o
   1   5  13      375.90      367.25      2.12 o
   2   5  13       37.08       34.17      0.65 o
   3   5  13      126.49      129.55      1.26 o
   4   5  13       22.98       21.65      0.76 o
   5   5  13      553.38      555.56      3.94 o
   6   5  13      190.48      185.28      1.85 o
   7   5  13       13.45       13.81      0.89 o
   8   5  13      896.51      898.35      7.79 o
 -10   6  13        9.35        7.42      0.80 o
  -9   6  13      300.27      289.44      2.85 o
  -8   6  13      111.68      112.07      1.58 o
  -7   6  13       17.01       14.57      0.78 o
  -6   6  13      174.20      164.40      1.68 o
  -5   6  13      681.36      676.90      4.43 o
  -4   6  13      698.13      670.54      4.40 o
  -3   6  13        3.82        2.33      0.51 o
  -2   6  13     1170.63     1129.83      6.20 o
  -1   6  13      505.23      457.38      2.45 o
   0   6  13      834.29      817.53      4.14 o
   1   6  13      898.29      866.53      4.36 o
   2   6  13     1131.64     1168.46      5.75 o
   3   6  13     1398.81     1368.71      7.80 o
   4   6  13     1911.51     1889.12     10.92 o
   5   6  13      663.01      685.18      4.75 o
   6   6  13       56.27       53.21      1.42 o
   7   6  13       94.70       93.62      1.57 o
   8   6  13      516.97      507.61      5.00 o
 -10   7  13       89.11       91.97      1.76 o
  -9   7  13        1.05       -0.07      0.72 o
  -8   7  13        2.98        3.69      0.70 o
  -7   7  13        4.86        4.51      0.70 o
  -6   7  13        8.80        9.76      0.73 o
  -5   7  13        0.01       -0.52      0.52 o
  -4   7  13      732.22      657.95      4.48 o
  -3   7  13      129.11      173.49      1.62 o
  -2   7  13        4.02       -0.14      0.49 o
  -1   7  13        0.14       -0.34      0.40 o
   0   7  13      671.96      704.83      3.58 o
   1   7  13       64.10       75.50      0.87 o
   2   7  13      245.54      245.72      1.80 o
   3   7  13       50.08       44.38      1.28 o
   4   7  13       84.94       82.73      1.24 o
   5   7  13      106.28      109.86      1.50 o
   6   7  13       22.05       24.28      0.99 o
   7   7  13        0.20        0.62      0.82 o
   8   7  13        0.02       -0.68      1.01 o
  -9   8  13       29.23       37.18      1.22 o
  -8   8  13       28.68       27.98      1.02 o
  -7   8  13      114.55      109.76      1.68 o
  -6   8  13       59.77       62.78      1.34 o
  -5   8  13      100.56       78.06      1.38 o
  -4   8  13      553.00      481.42      3.49 o
  -3   8  13      199.26      166.64      1.64 o
  -2   8  13       24.61       26.40      0.80 o
  -1   8  13       23.35       14.42      0.62 o
   0   8  13       38.00       28.74      0.66 o
   1   8  13      196.01      188.24      1.43 o
   2   8  13       30.02       28.67      0.75 o
   3   8  13       15.36       10.78      0.68 o
   4   8  13      130.23      128.65      1.56 o
   5   8  13       91.25       92.11      1.54 o
   6   8  13        0.63       -0.77      0.77 o
   7   8  13       61.13       51.17      1.48 o
  -9   9  13       95.79      101.03      1.88 o
  -8   9  13       90.66      102.95      1.86 o
  -7   9  13       36.54       32.22      1.12 o
  -6   9  13      184.39      186.22      2.25 o
  -5   9  13       75.12       70.41      1.46 o
  -4   9  13       86.17       86.25      1.54 o
  -3   9  13      487.82      460.97      3.64 o
  -2   9  13      187.54      201.45      1.94 o
  -1   9  13        4.37        4.28      0.62 o
   0   9  13      588.05      581.35      4.00 o
   1   9  13       29.13       28.87      0.85 o
   2   9  13       30.96       28.32      0.89 o
   3   9  13      128.16      122.79      1.57 o
   4   9  13       37.86       37.76      1.09 o
   5   9  13        6.74        5.45      0.85 o
   6   9  13      432.71      438.81      4.19 o
  -8  10  13      142.53      149.39      2.32 o
  -7  10  13      111.84      121.14      2.03 o
  -6  10  13        0.23        0.09      0.79 o
  -5  10  13        0.69       -0.72      0.72 o
  -4  10  13        1.45        0.83      0.78 o
  -3  10  13       27.36       30.61      1.09 o
  -2  10  13        7.70        6.07      0.72 o
  -1  10  13      891.81      916.18      6.15 o
   0  10  13       38.73       41.44      1.14 o
   1  10  13      208.55      212.44      2.74 o
   2  10  13        4.54        3.52      0.84 o
   3  10  13        3.27        2.62      0.81 o
   4  10  13        1.21        1.06      0.93 o
   5  10  13      160.22      175.67      2.26 o
   6  10  13       18.21       18.37      1.09 o
  -7  11  13       63.47       63.34      1.60 o
  -6  11  13       23.34       21.35      1.10 o
  -5  11  13       51.13       50.48      1.45 o
  -4  11  13       35.53       35.38      1.16 o
  -3  11  13        2.18        1.92      0.82 o
  -2  11  13        8.88       11.59      0.88 o
  -1  11  13      178.34      173.28      2.28 o
   0  11  13      165.05      158.55      2.67 o
   1  11  13       22.06       24.99      1.48 o
   2  11  13        0.57        0.38      1.25 o
   3  11  13       59.85       66.34      1.88 o
   4  11  13        0.96        0.05      1.55 o
   5  11  13       14.08       13.56      1.22 o
  -5  12  13        0.01       -0.05      0.86 o
  -4  12  13        6.38        6.32      0.95 o
  -3  12  13       42.16       45.59      1.33 o
  -2  12  13       79.90       78.34      1.83 o
  -1  12  13      407.36      453.64      5.11 o
   0  12  13       34.75       33.69      2.05 o
   1  12  13       87.42       85.85      3.04 o
   2  12  13        5.12        4.73      1.73 o
   3  12  13      136.24      142.02      3.70 o
  -3  13  13       75.87       68.77      2.01 o
  -2  13  13      230.63      302.05      4.28 o
  -1  13  13       92.31       97.12      3.95 o
   0  13  13       27.70       28.85      2.58 o
   1  13  13        0.57       -0.05      2.55 o
 -11   0  14       32.32       29.46      1.89 o
 -10   0  14       44.07       55.44      1.88 o
  -9   0  14       25.20       33.23      1.10 o
  -8   0  14       14.18       13.11      0.91 o
  -7   0  14        9.66       12.13      0.91 o
  -6   0  14       45.57       42.48      1.18 o
  -5   0  14       55.35       46.99      1.02 o
  -4   0  14     2472.38     2291.95     16.13 o
  -3   0  14       16.71       18.05      0.57 o
  -2   0  14     1382.50     1353.48      8.79 o
  -1   0  14      715.75      654.37      4.49 o
   0   0  14        4.89        4.70      0.47 o
   1   0  14        0.02        0.32      0.46 o
   2   0  14      513.39      531.08      3.81 o
   3   0  14     3562.52     3643.30     22.86 o
   4   0  14      120.72      102.03      1.67 o
   5   0  14        5.95        1.95      0.82 o
   6   0  14      158.75      156.44      2.40 o
   7   0  14      365.46      376.57      4.72 o
   8   0  14       11.64       12.77      1.39 o
   9   0  14      188.39      190.00      3.92 o
 -11   1  14        6.74        8.97      0.99 o
 -10   1  14       23.21       22.84      0.78 o
  -9   1  14      251.90      247.33      2.15 o
  -8   1  14      191.94      186.04      1.71 o
  -7   1  14       66.51       57.24      0.99 o
  -6   1  14       80.04       67.83      1.00 o
  -5   1  14      819.32      866.97      5.01 o
  -4   1  14      820.19      785.63      4.27 o
  -3   1  14     1155.48     1175.55      5.58 o
  -2   1  14      212.86      199.92      1.28 o
  -1   1  14      146.00      153.49      1.04 o
   0   1  14      228.58      230.35      1.39 o
   1   1  14       92.41       88.75      0.80 o
   2   1  14      142.31      135.65      1.05 o
   3   1  14       18.61       11.11      0.46 o
   4   1  14      237.14      229.72      1.85 o
   5   1  14      195.45      197.15      1.78 o
   6   1  14       20.85       18.49      0.80 o
   7   1  14        0.44        0.35      0.74 o
   8   1  14       12.23       12.90      0.91 o
   9   1  14       55.31       56.15      1.63 o
 -11   2  14        6.68        6.11      0.98 o
 -10   2  14       28.81       25.02      0.78 o
  -9   2  14      100.04      100.87      1.33 o
  -8   2  14       64.21       63.25      1.05 o
  -7   2  14        0.00       -0.32      0.51 o
  -6   2  14      796.92      744.06      4.85 o
  -5   2  14     1363.07     1293.00      7.65 o
  -4   2  14     1141.29     1099.57      6.22 o
  -3   2  14      588.79      640.63      3.55 o
  -2   2  14      411.97      385.34      2.28 o
  -1   2  14        7.26        2.60      0.26 o
   0   2  14        6.03        1.39      0.34 o
   1   2  14       83.26       83.75      0.83 o
   2   2  14      467.66      447.65      2.46 o
   3   2  14       44.45       46.32      0.80 o
   4   2  14        1.13        0.10      0.53 o
   5   2  14       17.60       17.66      0.73 o
   6   2  14        4.09        2.27      0.68 o
   7   2  14      166.63      174.67      1.99 o
   8   2  14        0.35        0.24      0.81 o
 -11   3  14      193.59      220.63      3.01 o
 -10   3  14      273.83      289.86      2.85 o
  -9   3  14      135.23      126.28      1.59 o
  -8   3  14      153.25      125.38      1.50 o
  -7   3  14       40.12       38.83      0.89 o
  -6   3  14     2053.33     1866.52     11.00 o
  -5   3  14     1148.95     1148.22      6.99 o
  -4   3  14      154.23      165.61      1.36 o
  -3   3  14      230.52      224.17      1.65 o
  -2   3  14      456.48      395.59      2.31 o
  -1   3  14      695.72      724.86      3.64 o
   0   3  14      157.60      156.95      1.10 o
   1   3  14        0.73        1.05      0.36 o
   2   3  14       47.31       43.50      0.72 o
   3   3  14      626.13      623.61      3.52 o
   4   3  14       29.20       34.91      0.81 o
   5   3  14       54.08       48.24      1.03 o
   6   3  14        3.39        2.76      0.71 o
   7   3  14      109.56      107.53      1.77 o
   8   3  14       10.72        6.83      0.90 o
 -10   4  14      428.50      435.59      3.98 o
  -9   4  14       75.24       72.79      1.33 o
  -8   4  14       11.68        7.33      0.67 o
  -7   4  14       89.66      105.18      1.33 o
  -6   4  14      140.93      152.11      1.59 o
  -5   4  14      263.47      204.68      1.73 o
  -4   4  14       20.74       26.81      0.70 o
  -3   4  14      341.97      336.48      2.34 o
  -2   4  14      154.21      139.39      1.23 o
  -1   4  14        0.71        1.31      0.29 o
   0   4  14      752.14      714.54      3.64 o
   1   4  14       86.75       77.06      0.82 o
   2   4  14       33.30       30.15      0.60 o
   3   4  14      323.07      293.83      2.16 o
   4   4  14      439.15      449.20      3.23 o
   5   4  14      301.27      295.97      2.46 o
   6   4  14      247.00      245.37      2.19 o
   7   4  14      133.16      133.06      1.78 o
   8   4  14       67.44       71.87      1.65 o
 -10   5  14      115.86      120.56      1.79 o
  -9   5  14       10.68       10.12      0.76 o
  -8   5  14        0.02       -0.73      0.73 o
  -7   5  14      218.71      191.00      2.59 o
  -6   5  14       11.25       14.77      0.69 o
  -5   5  14     1011.03      971.16      6.31 o
  -4   5  14        5.70        5.71      0.56 o
  -3   5  14      115.29      111.43      1.20 o
  -2   5  14      601.38      579.32      3.57 o
  -1   5  14      532.12      529.23      2.88 o
   0   5  14      164.68      187.63      1.33 o
   1   5  14        1.05        1.63      0.45 o
   2   5  14     2053.62     2123.90     10.26 o
   3   5  14      164.79      152.65      1.51 o
   4   5  14      139.98      133.93      1.53 o
   5   5  14      306.33      314.23      2.78 o
   6   5  14      354.86      363.83      3.04 o
   7   5  14       30.37       31.06      1.08 o
   8   5  14      362.90      375.99      4.07 o
 -10   6  14       25.46       28.97      1.09 o
  -9   6  14       17.23       20.73      0.98 o
  -8   6  14       28.81       27.61      0.93 o
  -7   6  14      102.56      107.34      1.55 o
  -6   6  14        2.80        2.86      0.59 o
  -5   6  14        9.36        8.28      0.59 o
  -4   6  14       37.94       29.95      0.75 o
  -3   6  14       96.86       85.56      1.17 o
  -2   6  14      606.34      498.81      3.38 o
  -1   6  14       40.37       45.69      0.79 o
   0   6  14       15.95        8.44      0.46 o
   1   6  14       38.33       45.60      0.77 o
   2   6  14     1057.66     1115.31      6.07 o
   3   6  14        4.70        3.55      0.60 o
   4   6  14      396.24      407.46      3.12 o
   5   6  14      377.90      405.25      3.43 o
   6   6  14      483.32      488.66      3.77 o
   7   6  14        3.82        1.73      0.94 o
  -9   7  14        1.54       -0.88      0.97 o
  -8   7  14      243.52      260.18      2.95 o
  -7   7  14      137.50      126.11      1.76 o
  -6   7  14      134.85      123.34      1.73 o
  -5   7  14       22.64       22.88      0.77 o
  -4   7  14       63.13       63.65      1.08 o
  -3   7  14     2241.92     1978.38     12.29 o
  -2   7  14      124.94      123.86      1.44 o
  -1   7  14     1128.89     1044.49      6.28 o
   0   7  14      212.68      205.21      1.56 o
   1   7  14       92.01       79.95      0.99 o
   2   7  14       39.32       31.41      0.77 o
   3   7  14      299.09      304.38      2.69 o
   4   7  14       84.24       85.76      1.62 o
   5   7  14       19.25       17.74      0.88 o
   6   7  14        0.13       -0.92      0.92 o
   7   7  14      477.88      519.70      5.06 o
  -9   8  14       17.46       20.12      1.14 o
  -8   8  14       48.33       54.36      1.35 o
  -7   8  14      105.68      121.83      1.78 o
  -6   8  14       78.84       78.15      1.51 o
  -5   8  14       44.41       41.84      1.16 o
  -4   8  14       57.87       41.67      1.14 o
  -3   8  14       16.64       15.92      0.68 o
  -2   8  14       50.49       46.14      1.05 o
  -1   8  14      756.06      731.30      5.03 o
   0   8  14        9.12       12.34      0.68 o
   1   8  14      133.28      127.59      1.55 o
   2   8  14      487.51      460.71      3.39 o
   3   8  14       15.31       17.86      0.80 o
   4   8  14       46.83       48.88      1.24 o
   5   8  14      287.79      286.70      2.76 o
   6   8  14      104.33      102.97      1.90 o
  -8   9  14       98.16      117.17      1.99 o
  -7   9  14       72.70       72.08      1.56 o
  -6   9  14       50.13       54.74      1.32 o
  -5   9  14      417.05      421.42      3.91 o
  -4   9  14      147.80      146.47      1.98 o
  -3   9  14      264.68      264.77      2.54 o
  -2   9  14      154.17      158.13      1.71 o
  -1   9  14      115.90      111.56      1.47 o
   0   9  14      479.69      509.21      3.93 o
   1   9  14       36.31       36.01      1.33 o
   2   9  14        0.02       -0.74      0.74 o
   3   9  14       40.00       43.44      1.18 o
   4   9  14        0.83       -0.74      0.74 o
   5   9  14       64.30       64.78      1.57 o
   6   9  14       12.37       13.91      1.09 o
  -7  10  14       61.04       72.07      1.67 o
  -6  10  14       18.52       19.04      1.02 o
  -5  10  14        8.34        9.42      0.90 o
  -4  10  14      108.07      115.64      1.78 o
  -3  10  14       26.62       22.87      1.02 o
  -2  10  14       61.40       74.67      1.72 o
  -1  10  14       42.68       40.09      1.30 o
   0  10  14      197.29      202.70      2.43 o
   1  10  14        5.00        2.98      1.10 o
   2  10  14        0.08        0.92      1.05 o
   3  10  14       15.71       19.50      1.34 o
   4  10  14        0.32        0.39      0.94 o
   5  10  14        0.20       -0.96      0.96 o
  -6  11  14        3.49        5.96      0.95 o
  -5  11  14       10.23       11.81      0.99 o
  -4  11  14       23.86       16.54      1.02 o
  -3  11  14       73.52       67.46      1.58 o
  -2  11  14       21.12       23.50      1.10 o
  -1  11  14        3.55        8.82      1.09 o
   0  11  14      710.59      790.91      8.57 o
   1  11  14      116.87      115.29      2.52 o
   2  11  14      317.27      323.11      4.99 o
   3  11  14        5.39        8.96      3.85 o
   4  11  14       34.60       42.29      2.04 o
  -5  12  14       15.92       11.58      1.09 o
  -4  12  14       10.12       13.28      1.06 o
  -3  12  14       19.52       21.01      1.16 o
  -2  12  14        9.11        9.05      1.19 o
  -1  12  14       33.43       36.28      2.10 o
   0  12  14       96.32      122.44      3.11 o
   1  12  14      424.54      437.84     10.20 o
   2  12  14       13.23       14.56      2.23 o
  -2  13  14        2.56       11.53      1.51 o
  -1  13  14       31.58       38.92      2.98 o
 -11   1  15        7.02        7.18      1.03 o
 -10   1  15       76.52       85.14      1.29 o
  -9   1  15       10.13       10.52      0.72 o
  -8   1  15        0.04       -0.56      0.56 o
  -7   1  15      413.26      421.57      3.18 o
  -6   1  15      254.51      258.12      2.01 o
  -5   1  15      170.56      163.96      1.48 o
  -4   1  15     4478.33     4379.31     23.54 o
  -3   1  15       64.32       73.73      0.88 o
  -2   1  15      500.76      490.99      2.72 o
  -1   1  15        7.44        3.22      0.33 o
   0   1  15       71.46       62.15      0.75 o
   1   1  15      154.52      156.00      1.13 o
   2   1  15       36.66       41.76      0.69 o
   3   1  15       30.99       28.45      0.65 o
   4   1  15       62.35       61.93      1.08 o
   5   1  15       74.33       71.03      1.27 o
   6   1  15      125.46      127.51      1.69 o
   7   1  15       63.77       67.55      1.40 o
   8   1  15        6.79        7.05      0.85 o
 -11   2  15       84.27       99.62      1.89 o
 -10   2  15       28.66       20.33      0.78 o
  -9   2  15        2.93        5.14      0.68 o
  -8   2  15        0.01       -0.64      0.64 o
  -7   2  15      338.50      313.64      2.93 o
  -6   2  15      117.96      110.98      1.30 o
  -5   2  15      281.48      289.70      2.26 o
  -4   2  15       44.80       39.77      0.82 o
  -3   2  15      945.96      858.68      5.14 o
  -2   2  15        2.27        0.92      0.39 o
  -1   2  15      120.61      116.44      0.91 o
   0   2  15       41.53       33.58      0.57 o
   1   2  15       64.52       56.41      0.86 o
   2   2  15      503.48      521.15      2.82 o
   3   2  15      774.76      803.10      4.67 o
   4   2  15      299.12      290.89      2.31 o
   5   2  15      331.72      334.18      2.69 o
   6   2  15       36.49       32.78      1.01 o
   7   2  15      141.11      150.03      1.87 o
   8   2  15       43.03       37.13      1.31 o
 -10   3  15       55.26       58.91      1.42 o
  -9   3  15        0.15       -0.73      0.73 o
  -8   3  15      220.31      216.43      2.14 o
  -7   3  15       78.22       62.14      1.14 o
  -6   3  15        3.49        1.47      0.58 o
  -5   3  15      670.57      619.25      4.03 o
  -4   3  15      423.67      405.89      2.83 o
  -3   3  15        0.11       -0.08      0.44 o
  -2   3  15      319.72      288.69      1.93 o
  -1   3  15      458.00      455.24      2.49 o
   0   3  15      348.23      332.87      1.95 o
   1   3  15      784.81      779.27      3.98 o
   2   3  15      175.45      188.46      1.38 o
   3   3  15      186.14      189.75      1.69 o
   4   3  15        0.85        0.81      0.59 o
   5   3  15      432.22      447.66      3.36 o
   6   3  15      189.43      193.95      2.07 o
   7   3  15        1.56        0.64      0.81 o
   8   3  15        0.66       -0.55      0.88 o
 -10   4  15       79.72       81.82      1.57 o
  -9   4  15       34.90       35.43      1.11 o
  -8   4  15       95.96      102.26      1.58 o
  -7   4  15      395.36      349.11      3.00 o
  -6   4  15      328.61      294.67      2.90 o
  -5   4  15        6.19        0.82      0.53 o
  -4   4  15       50.12       32.26      0.80 o
  -3   4  15      755.61      734.57      4.85 o
  -2   4  15       57.80       54.44      0.91 o
  -1   4  15      194.26      184.29      1.47 o
   0   4  15      551.07      588.23      3.11 o
   1   4  15      650.56      617.67      3.27 o
   2   4  15      230.73      244.86      1.65 o
   3   4  15      121.25      124.92      1.39 o
   4   4  15      390.44      369.84      2.89 o
   5   4  15       68.04       74.01      1.26 o
   6   4  15      200.84      201.84      2.11 o
   7   4  15        7.71        8.75      0.90 o
   8   4  15        2.71        0.28      1.01 o
 -10   5  15        3.11        1.70      0.79 o
  -9   5  15       20.45       19.44      0.98 o
  -8   5  15        1.50       -0.19      0.73 o
  -7   5  15        0.40       -0.64      0.64 o
  -6   5  15      119.30       93.12      1.34 o
  -5   5  15       96.04       82.69      1.21 o
  -4   5  15      577.12      515.20      3.66 o
  -3   5  15        1.04       -0.49      0.49 o
  -2   5  15      555.54      531.47      3.58 o
  -1   5  15        2.08        0.70      0.49 o
   0   5  15      437.79      425.13      2.52 o
   1   5  15      152.43      145.90      1.23 o
   2   5  15      513.70      526.68      3.28 o
   3   5  15      505.27      505.21      3.78 o
   4   5  15      429.22      437.81      3.31 o
   5   5  15       96.54       95.24      1.39 o
   6   5  15      617.89      610.42      4.60 o
   7   5  15      441.11      461.03      4.11 o
  -9   6  15        5.25        5.11      0.78 o
  -8   6  15        1.27        0.48      0.74 o
  -7   6  15        7.78        7.88      0.75 o
  -6   6  15       29.20       23.19      0.81 o
  -5   6  15        2.13       -0.05      0.59 o
  -4   6  15        4.21        0.96      0.56 o
  -3   6  15      110.77      112.83      1.35 o
  -2   6  15      954.86      830.04      5.53 o
  -1   6  15        0.81       -0.52      0.52 o
   0   6  15       39.69       41.79      0.86 o
   1   6  15       13.29       12.69      0.56 o
   2   6  15      341.55      337.16      2.52 o
   3   6  15      117.78      110.34      1.50 o
   4   6  15      238.41      233.41      2.17 o
   5   6  15       72.40       68.22      1.32 o
   6   6  15      350.13      369.57      3.42 o
   7   6  15       73.08       62.35      1.77 o
  -9   7  15       19.72       20.63      1.02 o
  -8   7  15       75.36       80.28      1.64 o
  -7   7  15      262.24      258.71      2.70 o
  -6   7  15        0.38       -0.27      0.66 o
  -5   7  15       41.93       36.11      1.04 o
  -4   7  15       74.91       81.36      1.32 o
  -3   7  15      127.52      100.41      1.31 o
  -2   7  15      300.68      237.47      2.12 o
  -1   7  15       66.05       71.02      1.21 o
   0   7  15      223.47      229.84      2.02 o
   1   7  15        0.14       -0.17      0.55 o
   2   7  15       68.43       62.05      1.17 o
   3   7  15      127.10      137.38      1.55 o
   4   7  15      316.62      324.71      2.83 o
   5   7  15      242.94      244.92      2.50 o
   6   7  15       88.81       88.45      1.70 o
  -8   8  15        3.25        1.02      0.87 o
  -7   8  15        4.02        6.25      0.84 o
  -6   8  15       60.02       60.77      1.37 o
  -5   8  15       14.54       11.13      0.86 o
  -4   8  15        0.05        0.54      0.64 o
  -3   8  15      114.30       97.00      1.38 o
  -2   8  15      247.91      248.74      2.22 o
  -1   8  15        1.91        1.02      0.61 o
   0   8  15       75.47       64.68      1.21 o
   1   8  15      122.27      121.82      1.84 o
   2   8  15       50.46       53.02      1.52 o
   3   8  15        0.08        0.69      0.76 o
   4   8  15        8.27        9.99      0.78 o
   5   8  15       24.65       27.34      1.07 o
   6   8  15       15.11       13.99      1.15 o
  -8   9  15       49.10       53.17      1.63 o
  -7   9  15      476.35      534.00      5.07 o
  -6   9  15       23.04       22.78      1.06 o
  -5   9  15      116.31      119.37      1.82 o
  -4   9  15        1.35        1.78      0.78 o
  -3   9  15        3.28        3.69      0.77 o
  -2   9  15       24.96       21.54      0.84 o
  -1   9  15      233.54      250.56      2.29 o
   0   9  15       31.11       29.44      1.08 o
   1   9  15       32.14       32.36      1.37 o
   2   9  15        0.01       -0.64      0.95 o
   3   9  15       37.70       35.97      1.29 o
   4   9  15        0.95        1.33      1.03 o
   5   9  15      149.69      151.47      2.37 o
  -7  10  15      284.41      284.92      3.27 o
  -6  10  15        3.46        4.47      0.92 o
  -5  10  15      285.31      288.58      3.06 o
  -4  10  15        1.53        3.46      0.85 o
  -3  10  15       27.25       22.98      1.06 o
  -2  10  15      113.94      119.79      1.89 o
  -1  10  15       45.62       53.29      1.40 o
   0  10  15      728.21      699.90      6.57 o
   1  10  15      214.78      219.32      3.33 o
   2  10  15        0.46        0.34      1.10 o
   3  10  15        5.61        7.75      1.27 o
   4  10  15        2.86        4.73      1.31 o
  -6  11  15       44.10       44.77      1.49 o
  -5  11  15       64.78       77.39      1.82 o
  -4  11  15       10.30       11.19      0.99 o
  -3  11  15        6.44        6.52      0.90 o
  -2  11  15       42.53       47.31      1.45 o
  -1  11  15      176.28      168.49      2.83 o
   0  11  15       93.33       99.67      2.66 o
   1  11  15       68.67       62.49      2.05 o
   2  11  15       13.10       12.24      1.54 o
   3  11  15        8.51        6.00      1.73 o
  -4  12  15        0.04       -0.92      0.92 o
  -3  12  15      112.61      143.44      2.21 o
  -2  12  15       21.51       30.17      1.48 o
  -1  12  15       14.09       15.98      1.58 o
   0  12  15      231.76      274.96      6.53 o
   1  12  15      297.08      284.94      6.78 o
 -10   0  16      161.78      167.01      3.89 o
  -9   0  16       14.98       18.65      0.99 o
  -8   0  16      139.50      132.13      2.16 o
  -7   0  16      215.90      193.97      2.52 o
  -6   0  16      733.11      652.34      6.50 o
  -5   0  16        3.89        1.63      0.69 o
  -4   0  16      105.82       85.67      1.53 o
  -3   0  16     2680.85     2742.92     21.85 o
  -2   0  16     2513.50     2405.81     17.12 o
  -1   0  16      253.08      299.47      2.56 o
   0   0  16      618.02      568.72      4.11 o
   1   0  16      486.18      474.94      3.57 o
   2   0  16      201.77      217.00      2.42 o
   3   0  16      172.80      167.15      2.33 o
   4   0  16     1155.75     1141.78     13.56 o
   5   0  16       14.16       11.65      1.14 o
   6   0  16       14.27       11.63      1.24 o
   7   0  16      394.66      412.07      5.04 o
   8   0  16       85.53       86.71      2.91 o
 -10   1  16       70.66       90.32      1.41 o
  -9   1  16       74.45       66.44      1.22 o
  -8   1  16       51.45       52.54      1.09 o
  -7   1  16       76.61       77.45      1.21 o
  -6   1  16      488.65      456.03      3.42 o
  -5   1  16       65.28       52.26      0.93 o
  -4   1  16      742.18      684.28      4.43 o
  -3   1  16     1919.93     1767.47     10.52 o
  -2   1  16     1463.74     1339.28      7.61 o
  -1   1  16        0.21       -0.36      0.39 o
   0   1  16       52.67       47.35      0.70 o
   1   1  16      151.16      142.06      1.12 o
   2   1  16      330.79      320.87      1.90 o
   3   1  16      100.31      102.27      1.21 o
   4   1  16      302.14      308.63      2.55 o
   5   1  16      678.34      667.18      5.02 o
   6   1  16        5.99        3.75      0.96 o
   7   1  16      224.33      239.86      2.51 o
   8   1  16       62.33       68.08      1.82 o
 -10   2  16       14.31       16.21      0.77 o
  -9   2  16      179.32      185.61      2.02 o
  -8   2  16      123.11      126.01      1.56 o
  -7   2  16        4.42        5.22      0.67 o
  -6   2  16      231.96      223.32      1.99 o
  -5   2  16       16.52       18.80      0.73 o
  -4   2  16      262.37      248.60      2.05 o
  -3   2  16      301.94      314.95      2.28 o
  -2   2  16        2.44        3.26      0.67 o
  -1   2  16      113.47       99.63      1.02 o
   0   2  16      303.10      319.07      1.92 o
   1   2  16      353.48      364.98      2.13 o
   2   2  16       34.96       32.55      0.62 o
   3   2  16      426.32      412.53      3.01 o
   4   2  16        0.42       -0.63      0.63 o
   5   2  16       15.73       14.57      0.85 o
   6   2  16        2.21        0.17      0.77 o
   7   2  16        1.10        0.08      0.81 o
   8   2  16       10.28        5.24      1.12 o
 -10   3  16       19.34       20.84      1.03 o
  -9   3  16        0.16       -0.03      0.74 o
  -8   3  16        1.34        0.10      0.66 o
  -7   3  16        0.04        0.05      0.63 o
  -6   3  16       90.13       91.26      1.42 o
  -5   3  16       83.78       89.32      1.23 o
  -4   3  16       47.55       44.83      0.97 o
  -3   3  16       48.36       54.91      0.94 o
  -2   3  16      187.92      169.97      1.57 o
  -1   3  16      621.87      620.31      3.70 o
   0   3  16      185.28      181.18      1.29 o
   1   3  16      194.60      187.17      1.41 o
   2   3  16      261.88      280.53      1.93 o
   3   3  16      157.42      153.42      1.58 o
   4   3  16       34.09       34.49      0.88 o
   5   3  16       10.64        6.89      0.76 o
   6   3  16      606.65      623.13      4.84 o
   7   3  16      102.36      104.62      1.78 o
 -10   4  16        0.02        0.26      0.78 o
  -9   4  16        0.11       -0.19      0.73 o
  -8   4  16        0.49       -0.73      0.73 o
  -7   4  16      118.12      110.15      1.55 o
  -6   4  16      100.55       75.43      1.27 o
  -5   4  16       12.50       15.52      0.78 o
  -4   4  16      209.55      171.21      1.59 o
  -3   4  16      138.17      135.18      1.39 o
  -2   4  16      589.87      558.53      3.77 o
  -1   4  16      143.79      137.83      1.41 o
   0   4  16        5.07        6.40      0.52 o
   1   4  16     1378.26     1421.96      6.91 o
   2   4  16        7.05        5.91      0.53 o
   3   4  16        1.25        0.85      0.62 o
   4   4  16      190.40      192.86      1.94 o
   5   4  16        0.87       -0.05      0.69 o
   6   4  16        0.09        0.04      0.83 o
   7   4  16      351.22      369.28      3.52 o
  -9   5  16       33.86       31.38      1.03 o
  -8   5  16       10.65       10.67      0.75 o
  -7   5  16      197.41      203.62      2.27 o
  -6   5  16        3.18        5.81      0.65 o
  -5   5  16      345.14      288.20      2.57 o
  -4   5  16      567.76      561.78      3.97 o
  -3   5  16      100.62       82.23      1.20 o
  -2   5  16      201.70      194.23      1.71 o
  -1   5  16      118.83      105.02      1.27 o
   0   5  16       99.17       69.15      1.04 o
   1   5  16        2.23        1.67      0.49 o
   2   5  16       23.25       21.18      0.76 o
   3   5  16       63.51       63.67      1.19 o
   4   5  16      167.11      157.80      1.74 o
   5   5  16      110.11      109.04      1.51 o
   6   5  16     1554.11     1628.28     11.16 o
   7   5  16       23.62       22.45      1.11 o
  -9   6  16       10.03       10.85      1.01 o
  -8   6  16       57.76       58.34      1.43 o
  -7   6  16        3.97        4.51      0.73 o
  -6   6  16      164.14      166.73      2.07 o
  -5   6  16       30.94       30.97      1.06 o
  -4   6  16       46.78       33.25      0.94 o
  -3   6  16      197.78      173.96      1.77 o
  -2   6  16       24.54       18.24      0.71 o
  -1   6  16      181.60      140.53      1.48 o
   0   6  16      136.89      144.21      1.52 o
   1   6  16        0.67        0.66      0.57 o
   2   6  16      256.83      276.25      2.37 o
   3   6  16       11.13        7.49      0.72 o
   4   6  16      162.69      164.46      1.80 o
   5   6  16      425.96      442.52      3.55 o
   6   6  16        2.60        0.50      0.93 o
  -9   7  16        0.25       -0.02      1.18 o
  -8   7  16      175.03      198.99      2.67 o
  -7   7  16        7.06        7.57      0.93 o
  -6   7  16      178.40      176.85      2.41 o
  -5   7  16       95.74      104.04      1.56 o
  -4   7  16        0.05       -0.15      0.62 o
  -3   7  16       21.24       22.91      0.82 o
  -2   7  16      148.81      115.72      1.46 o
  -1   7  16        0.75        0.48      0.62 o
   0   7  16      189.87      185.97      1.80 o
   1   7  16      486.00      495.61      4.26 o
   2   7  16       11.25       10.24      0.87 o
   3   7  16      499.22      507.17      4.13 o
   4   7  16      314.01      318.96      2.83 o
   5   7  16       15.03       15.69      0.95 o
   6   7  16        8.44        7.51      1.04 o
  -8   8  16       31.03       26.35      1.24 o
  -7   8  16      149.41      147.78      2.27 o
  -6   8  16       13.82       17.36      0.97 o
  -5   8  16       43.13       45.21      1.25 o
  -4   8  16       72.22       73.03      1.38 o
  -3   8  16       37.36       37.02      1.03 o
  -2   8  16       16.24       13.82      0.76 o
  -1   8  16       32.91       32.58      0.91 o
   0   8  16        9.07        9.10      0.82 o
   1   8  16       11.66       11.89      1.13 o
   2   8  16       42.94       41.80      1.33 o
   3   8  16      238.96      242.50      3.00 o
   4   8  16       19.12       19.71      1.26 o
   5   8  16      121.82      130.34      2.35 o
  -7   9  16       56.98       52.61      1.69 o
  -6   9  16        3.74        2.50      0.85 o
  -5   9  16       14.19       13.78      0.92 o
  -4   9  16        0.29        0.58      0.84 o
  -3   9  16        8.21        8.67      0.87 o
  -2   9  16        8.11        7.23      0.72 o
  -1   9  16        0.09       -0.23      0.70 o
   0   9  16        0.30       -0.82      0.82 o
   1   9  16        2.19        2.49      1.01 o
   2   9  16        0.04       -0.31      1.05 o
   3   9  16        6.30        8.01      1.31 o
   4   9  16        0.00       -1.03      1.03 o
  -6  10  16      217.99      264.12      3.19 o
  -5  10  16       51.32       46.03      1.39 o
  -4  10  16        8.38        8.76      0.92 o
  -3  10  16        1.87        1.67      0.86 o
  -2  10  16       38.83       38.73      1.24 o
  -1  10  16      262.76      260.37      3.15 o
   0  10  16       54.40       62.73      2.04 o
   1  10  16      227.57      243.71      3.68 o
   2  10  16      663.26      722.50      7.98 o
   3  10  16       18.35       18.44      1.70 o
  -5  11  16      263.53      296.12      3.49 o
  -4  11  16      148.47      165.17      2.36 o
  -3  11  16       14.73       17.81      1.06 o
  -2  11  16       26.99       24.29      1.27 o
  -1  11  16       68.87       86.64      2.32 o
   0  11  16      577.61      609.39      7.89 o
   1  11  16      417.75      446.48      5.60 o
   2  11  16      560.16      552.01      8.59 o
  -2  12  16        0.38        1.65      1.24 o
  -1  12  16      193.31      247.48      5.10 o
 -10   1  17       79.63       79.69      1.47 o
  -9   1  17       16.62       21.48      0.90 o
  -8   1  17        0.01       -0.68      0.69 o
  -7   1  17      114.90      121.44      1.65 o
  -6   1  17        0.93        2.41      0.58 o
  -5   1  17        1.98        2.52      0.56 o
  -4   1  17      215.27      205.75      1.81 o
  -3   1  17      406.93      425.00      3.04 o
  -2   1  17      706.18      672.83      4.40 o
  -1   1  17      370.35      360.29      2.58 o
   0   1  17       36.76       36.45      0.86 o
   1   1  17       19.64       16.47      0.52 o
   2   1  17        7.39        8.04      0.53 o
   3   1  17       12.33       10.43      0.70 o
   4   1  17        0.00        0.50      0.73 o
   5   1  17        0.11        0.96      0.74 o
   6   1  17        0.22       -0.79      0.79 o
   7   1  17       25.76       18.51      1.04 o
 -10   2  17      313.28      351.01      3.48 o
  -9   2  17       58.35       67.49      1.35 o
  -8   2  17       72.04       60.61      1.29 o
  -7   2  17       87.29       70.15      1.28 o
  -6   2  17       12.30       10.09      0.67 o
  -5   2  17      233.88      208.10      1.95 o
  -4   2  17      204.08      166.40      1.64 o
  -3   2  17      412.32      377.29      2.76 o
  -2   2  17       49.12       43.82      0.85 o
  -1   2  17       15.85        9.40      0.60 o
   0   2  17      406.91      382.68      2.78 o
   1   2  17      313.51      309.15      1.91 o
   2   2  17       11.40        9.71      0.54 o
   3   2  17      106.98      107.84      1.44 o
   4   2  17      124.11      129.08      1.62 o
   5   2  17       91.39       90.84      1.57 o
   6   2  17      254.81      250.95      2.56 o
   7   2  17        3.32        1.74      0.92 o
 -10   3  17      132.84      133.05      2.32 o
  -9   3  17        8.57       10.48      0.80 o
  -8   3  17      216.44      199.82      2.19 o
  -7   3  17      265.09      259.93      2.55 o
  -6   3  17       38.44       44.59      1.06 o
  -5   3  17      804.49      735.74      5.27 o
  -4   3  17      197.05      210.81      1.87 o
  -3   3  17       12.26       14.59      0.67 o
  -2   3  17       52.96       50.28      0.91 o
  -1   3  17      290.05      253.34      2.00 o
   0   3  17      219.98      229.22      1.74 o
   1   3  17      108.62      106.10      1.15 o
   2   3  17      135.47      121.60      1.29 o
   3   3  17      223.68      228.43      2.10 o
   4   3  17      153.48      162.73      1.81 o
   5   3  17      502.61      527.76      4.25 o
   6   3  17       63.65       60.23      1.42 o
   7   3  17      142.93      153.19      2.24 o
  -9   4  17       77.23       87.36      2.65 o
  -8   4  17        6.77        9.38      0.75 o
  -7   4  17       22.72       17.47      0.84 o
  -6   4  17       26.65       27.89      0.89 o
  -5   4  17      210.59      187.51      2.07 o
  -4   4  17      168.46      145.00      1.70 o
  -3   4  17        0.05       -0.20      0.52 o
  -2   4  17      127.62      113.23      1.31 o
  -1   4  17        1.95        0.24      0.52 o
   0   4  17       32.03       30.73      0.78 o
   1   4  17        6.89        3.92      0.58 o
   2   4  17      103.99       92.26      1.30 o
   3   4  17      210.81      216.68      2.05 o
   4   4  17        7.68        5.54      0.75 o
   5   4  17       92.83       91.00      1.55 o
   6   4  17      387.27      411.63      3.81 o
   7   4  17        5.32        8.73      1.06 o
  -9   5  17        6.67       12.10      1.01 o
  -8   5  17      113.08      103.16      1.69 o
  -7   5  17        0.00       -0.73      0.73 o
  -6   5  17       72.15       75.78      1.37 o
  -5   5  17      116.04       97.56      1.51 o
  -4   5  17      304.71      289.19      2.57 o
  -3   5  17       74.00       65.60      1.12 o
  -2   5  17        0.52       -0.18      0.54 o
  -1   5  17      102.89       90.59      1.21 o
   0   5  17      392.89      355.17      2.61 o
   1   5  17       61.94       52.60      1.20 o
   2   5  17       21.13       22.25      0.98 o
   3   5  17       51.81       47.29      1.15 o
   4   5  17       47.77       42.72      1.11 o
   5   5  17       13.34       13.18      0.88 o
   6   5  17       47.40       44.13      1.29 o
  -9   6  17      146.70      169.52      2.46 o
  -8   6  17        0.03       -0.37      0.82 o
  -7   6  17       23.70       26.84      1.17 o
  -6   6  17       11.73        8.32      0.93 o
  -5   6  17       21.96       17.89      0.85 o
  -4   6  17       49.03       35.43      1.00 o
  -3   6  17       16.42       10.72      0.77 o
  -2   6  17       50.61       60.61      1.12 o
  -1   6  17      719.05      659.86      4.66 o
   0   6  17      685.96      633.16      4.40 o
   1   6  17       56.76       51.36      1.30 o
   2   6  17       10.86        8.71      0.84 o
   3   6  17       63.88       55.86      1.59 o
   4   6  17      113.54      129.05      1.95 o
   5   6  17       44.13       40.34      1.20 o
   6   6  17      120.60      119.20      2.23 o
  -8   7  17       91.92      102.60      2.41 o
  -7   7  17      173.57      197.34      2.89 o
  -6   7  17       15.47       17.44      0.96 o
  -5   7  17       14.98       13.75      0.95 o
  -4   7  17      204.26      188.69      2.02 o
  -3   7  17       39.27       38.57      1.07 o
  -2   7  17        1.75        3.19      0.71 o
  -1   7  17       15.39       19.17      0.85 o
   0   7  17       49.53       45.97      1.17 o
   1   7  17       29.05       33.91      1.28 o
   2   7  17       24.39       21.37      1.12 o
   3   7  17      189.59      192.11      2.36 o
   4   7  17       48.04       49.96      1.48 o
   5   7  17      311.42      335.24      3.54 o
  -7   8  17       26.05       18.85      1.24 o
  -6   8  17        8.97        6.38      0.95 o
  -5   8  17       59.03       62.88      1.60 o
  -4   8  17        0.00        0.03      0.75 o
  -3   8  17        0.53        1.09      0.68 o
  -2   8  17       30.82       23.16      0.91 o
  -1   8  17       18.88       14.69      0.88 o
   0   8  17      115.89      117.75      2.03 o
   1   8  17        7.10        5.38      1.07 o
   2   8  17       41.93       39.17      1.82 o
   3   8  17        7.63        6.79      1.05 o
   4   8  17        0.07       -0.94      0.94 o
   5   8  17       24.50       22.95      1.67 o
  -6   9  17        0.11       -0.20      0.99 o
  -5   9  17       21.59       20.39      1.26 o
  -4   9  17       15.38       14.93      0.99 o
  -3   9  17       61.20       65.49      1.51 o
  -2   9  17        3.57        2.28      0.79 o
  -1   9  17        5.51        7.36      0.90 o
   0   9  17       31.55       28.00      1.37 o
   1   9  17        8.72        5.75      1.24 o
   2   9  17        6.72        7.90      1.31 o
   3   9  17       25.66       24.44      1.56 o
   4   9  17      129.47      127.35      4.59 o
  -5  10  17      348.03      365.12      4.21 o
  -4  10  17       27.06       24.50      1.16 o
  -3  10  17      476.63      502.78      4.59 o
  -2  10  17       41.06       43.16      1.36 o
  -1  10  17      151.65      164.46      2.72 o
   0  10  17      103.62      106.34      2.41 o
   1  10  17      167.79      152.91      2.92 o
   2  10  17      146.54      166.28      3.11 o
  -3  11  17      400.41      445.25      4.62 o
  -2  11  17       45.96       49.12      1.75 o
  -1  11  17        0.41        2.73      1.47 o
   0  11  17      145.58      181.82      3.64 o
   1  11  17       23.36       24.90      2.41 o
  -9   0  18       24.54       27.12      1.80 o
  -8   0  18       27.62       43.93      1.56 o
  -7   0  18      143.95      131.32      2.24 o
  -6   0  18       14.17       10.62      0.97 o
  -5   0  18        4.88        4.98      0.86 o
  -4   0  18      434.07      404.51      4.35 o
  -3   0  18     2015.12     1905.37     15.57 o
  -2   0  18     4577.41     4407.99     34.75 o
  -1   0  18     5821.44     5828.22     45.73 o
   0   0  18      375.86      336.62      3.52 o
   1   0  18      532.44      507.14      4.26 o
   2   0  18       24.80       25.00      1.06 o
   3   0  18        0.01        0.21      0.94 o
   4   0  18      576.66      574.01      6.32 o
   5   0  18      233.30      227.82      3.33 o
   6   0  18       45.33       43.80      1.71 o
  -9   1  18      588.27      645.19      5.10 o
  -8   1  18        8.66       12.10      0.77 o
  -7   1  18       39.21       37.94      1.04 o
  -6   1  18       76.24       69.42      1.22 o
  -5   1  18        0.22        0.99      0.56 o
  -4   1  18        9.47       13.13      0.70 o
  -3   1  18      660.39      604.22      4.07 o
  -2   1  18      337.04      350.89      2.66 o
  -1   1  18     1469.83     1507.23      9.17 o
   0   1  18      274.54      275.75      2.23 o
   1   1  18       38.02       32.15      0.76 o
   2   1  18      111.20      105.42      1.34 o
   3   1  18       31.63       28.73      0.94 o
   4   1  18        0.05       -0.72      0.72 o
   5   1  18       24.48       28.90      1.04 o
   6   1  18      252.80      256.23      2.66 o
  -9   2  18       19.13       21.80      0.94 o
  -8   2  18      191.90      178.27      2.06 o
  -7   2  18        6.11        4.11      0.69 o
  -6   2  18       17.97       16.06      0.85 o
  -5   2  18        5.21        0.66      0.58 o
  -4   2  18        9.19        6.50      0.63 o
  -3   2  18       25.38       22.95      0.75 o
  -2   2  18      202.93      203.95      1.97 o
  -1   2  18        2.49       -0.60      0.60 o
   0   2  18      334.29      320.63      2.40 o
   1   2  18      283.45      279.73      2.10 o
   2   2  18        9.72       10.42      0.73 o
   3   2  18      113.63      123.17      1.59 o
   4   2  18       12.67       11.58      0.85 o
   5   2  18      156.21      159.52      1.99 o
   6   2  18       21.47       25.03      1.11 o
  -9   3  18       22.60       26.12      0.99 o
  -8   3  18      360.17      382.93      3.54 o
  -7   3  18        0.01       -0.61      0.68 o
  -6   3  18        0.63        0.80      0.67 o
  -5   3  18      419.07      392.65      3.42 o
  -4   3  18      124.94      120.17      1.49 o
  -3   3  18        0.01        1.61      0.60 o
  -2   3  18       30.25       27.42      0.77 o
  -1   3  18       62.69       64.03      1.03 o
   0   3  18        2.32       -0.53      0.55 o
   1   3  18      194.38      194.57      1.83 o
   2   3  18        7.83        8.07      0.84 o
   3   3  18      250.04      245.62      2.45 o
   4   3  18        0.16        0.90      0.71 o
   5   3  18       75.73       67.97      1.78 o
   6   3  18      160.72      157.93      2.19 o
  -9   4  18       32.37       33.08      1.35 o
  -8   4  18       33.48       33.20      1.17 o
  -7   4  18        4.91        6.08      0.78 o
  -6   4  18       48.68       40.48      1.10 o
  -5   4  18       40.53       31.56      1.09 o
  -4   4  18       42.32       44.44      1.14 o
  -3   4  18      153.80      137.39      1.55 o
  -2   4  18       95.05       94.56      1.28 o
  -1   4  18        1.26        0.76      0.54 o
   0   4  18      332.36      312.64      2.47 o
   1   4  18       33.40       32.34      0.98 o
   2   4  18       12.11        9.14      0.88 o
   3   4  18        3.96        3.28      0.82 o
   4   4  18      171.85      183.38      2.29 o
   5   4  18        0.00       -0.84      0.84 o
   6   4  18      121.09      115.40      1.92 o
  -9   5  18       22.64       29.22      1.18 o
  -8   5  18        1.11        0.77      0.82 o
  -7   5  18       77.85       85.50      1.62 o
  -6   5  18       18.77       17.97      0.85 o
  -5   5  18        1.42        0.44      0.67 o
  -4   5  18      236.16      204.51      2.25 o
  -3   5  18       39.76       36.21      1.07 o
  -2   5  18        1.95        0.97      0.61 o
  -1   5  18      881.94      827.91      5.51 o
   0   5  18       66.08       68.99      1.31 o
   1   5  18      162.13      144.86      2.02 o
   2   5  18      108.80      109.03      1.95 o
   3   5  18        0.69       -0.95      0.95 o
   4   5  18       31.84       34.19      1.24 o
   5   5  18       40.12       47.70      1.43 o
   6   5  18        0.07        0.88      1.03 o
  -8   6  18      438.25      459.09      4.75 o
  -7   6  18       35.69       35.32      1.23 o
  -6   6  18      458.19      478.19      4.61 o
  -5   6  18       71.85       81.87      1.47 o
  -4   6  18       28.63       33.40      1.03 o
  -3   6  18      605.96      573.18      4.71 o
  -2   6  18       80.39      100.09      1.51 o
  -1   6  18       12.83       15.80      0.80 o
   0   6  18      449.47      447.66      3.49 o
   1   6  18       86.94       91.36      1.98 o
   2   6  18       13.61       13.39      1.19 o
   3   6  18      449.22      468.35      4.40 o
   4   6  18        2.37       -0.50      0.94 o
   5   6  18       10.07        6.48      1.22 o
  -7   7  18      146.20      172.82      2.57 o
  -6   7  18       74.53       81.53      2.25 o
  -5   7  18       17.31       20.21      1.07 o
  -4   7  18        0.00       -0.02      0.74 o
  -3   7  18      170.24      161.22      2.00 o
  -2   7  18      215.56      214.16      2.38 o
  -1   7  18       68.08       64.63      1.45 o
   0   7  18       20.51       23.63      1.12 o
   1   7  18        4.30        0.26      1.05 o
   2   7  18       14.36       13.57      1.19 o
   3   7  18        0.15       -0.26      1.06 o
   4   7  18      169.97      169.63      2.62 o
  -7   8  18        0.04       -0.99      0.99 o
  -6   8  18       51.89       62.63      1.71 o
  -5   8  18        7.67       11.79      0.96 o
  -4   8  18       69.45       69.81      1.67 o
  -3   8  18        0.37       -0.75      0.75 o
  -2   8  18      199.13      215.73      2.71 o
  -1   8  18       42.59       34.53      1.19 o
   0   8  18      128.50      133.21      2.35 o
   1   8  18       15.36       19.87      1.33 o
   2   8  18       35.61       31.41      1.56 o
   3   8  18       31.81       33.65      1.61 o
   4   8  18       36.24       34.19      1.83 o
  -6   9  18       27.58       20.85      1.24 o
  -5   9  18        9.71        8.19      1.19 o
  -4   9  18       20.04       28.97      1.25 o
  -3   9  18        0.00        0.01      0.84 o
  -2   9  18       20.43       21.93      1.08 o
  -1   9  18       30.27       37.75      1.81 o
   0   9  18       26.06       31.36      1.56 o
   1   9  18      138.16      155.51      2.92 o
   2   9  18       78.81       94.28      2.37 o
   3   9  18       70.09       81.18      2.91 o
  -4  10  18      116.97      132.34      2.41 o
  -3  10  18        3.55        1.29      1.07 o
  -2  10  18       12.31        9.01      1.35 o
  -1  10  18       26.09       32.66      1.61 o
   0  10  18       21.54       18.29      1.38 o
   1  10  18      222.97      245.21      4.01 o
  -9   1  19       47.71       52.17      1.34 o
  -8   1  19       94.32       91.06      1.49 o
  -7   1  19      311.03      323.34      2.96 o
  -6   1  19       14.67        9.84      0.76 o
  -5   1  19       69.87       54.30      1.37 o
  -4   1  19        0.09        0.78      0.60 o
  -3   1  19      117.52      102.03      1.43 o
  -2   1  19       63.09       77.18      1.46 o
  -1   1  19      152.98      146.62      1.62 o
   0   1  19      621.51      653.24      4.52 o
   1   1  19        8.37        6.65      0.80 o
   2   1  19      208.97      196.61      2.40 o
   3   1  19       52.91       48.23      1.46 o
   4   1  19       33.32       33.25      1.13 o
   5   1  19      194.02      196.31      2.29 o
   6   1  19      246.51      245.57      2.99 o
  -9   2  19       25.60       26.12      1.04 o
  -8   2  19        0.19       -0.48      0.69 o
  -7   2  19        5.29        4.12      0.67 o
  -6   2  19        6.46        9.15      0.79 o
  -5   2  19       16.00       12.39      0.76 o
  -4   2  19        6.93        3.36      0.67 o
  -3   2  19        4.60        8.44      0.70 o
  -2   2  19        8.19       10.97      0.71 o
  -1   2  19      357.45      328.78      2.75 o
   0   2  19      415.11      401.11      3.18 o
   1   2  19      132.79      144.78      2.00 o
   2   2  19       11.28       10.55      0.91 o
   3   2  19      447.51      442.63      4.28 o
   4   2  19       13.46       10.15      0.97 o
   5   2  19        1.34        0.15      0.91 o
   6   2  19        2.22        0.26      1.20 o
  -9   3  19        1.30        1.01      0.79 o
  -8   3  19       28.36       27.93      1.00 o
  -7   3  19        2.36        3.18      0.70 o
  -6   3  19       15.64       12.01      0.86 o
  -5   3  19        1.49        0.75      0.67 o
  -4   3  19       54.73       54.91      1.26 o
  -3   3  19        0.69       -0.59      0.59 o
  -2   3  19       73.33       64.90      1.19 o
  -1   3  19       20.53       18.82      0.79 o
   0   3  19        1.75        0.83      0.67 o
   1   3  19      175.64      163.32      2.49 o
   2   3  19       10.86       13.13      1.16 o
   3   3  19       76.26       85.37      2.07 o
   4   3  19       79.64       82.67      1.83 o
   5   3  19        0.12       -0.96      0.96 o
  -8   4  19        2.88        1.49      0.80 o
  -7   4  19        1.65        3.60      0.78 o
  -6   4  19        3.44        2.88      0.86 o
  -5   4  19        0.02       -0.33      0.72 o
  -4   4  19       55.41       56.54      1.36 o
  -3   4  19      239.40      234.74      2.57 o
  -2   4  19       14.98       17.60      0.80 o
  -1   4  19       32.79       32.87      0.92 o
   0   4  19       67.16       56.19      1.17 o
   1   4  19       67.74       58.91      1.55 o
   2   4  19      327.30      326.82      3.89 o
   3   4  19       15.77       14.91      1.02 o
   4   4  19        5.05        5.46      1.07 o
   5   4  19       40.54       37.84      1.57 o
  -8   5  19       17.33       18.81      1.45 o
  -7   5  19       49.65       60.07      1.48 o
  -6   5  19       40.15       36.21      1.09 o
  -5   5  19      446.53      430.10      3.91 o
  -4   5  19        5.50        4.32      0.82 o
  -3   5  19        6.76        5.15      0.86 o
  -2   5  19       89.28       83.47      1.58 o
  -1   5  19       24.33       29.99      0.95 o
   0   5  19       30.12       23.20      0.94 o
   1   5  19      216.87      210.20      2.88 o
   2   5  19      159.91      157.55      2.58 o
   3   5  19       12.36       12.60      1.16 o
   4   5  19       46.93       56.34      1.71 o
   5   5  19      158.34      174.94      2.88 o
  -7   6  19      218.23      258.40      3.25 o
  -6   6  19        0.76        0.52      0.90 o
  -5   6  19       80.50       94.96      1.69 o
  -4   6  19       62.79       68.26      1.51 o
  -3   6  19       78.04       77.99      1.57 o
  -2   6  19      178.41      179.63      2.33 o
  -1   6  19        0.02       -0.31      0.65 o
   0   6  19      106.61      115.85      2.26 o
   1   6  19        0.00        0.90      0.95 o
   2   6  19        0.03       -0.88      0.95 o
   3   6  19       82.13       89.01      2.08 o
   4   6  19        4.02        4.06      1.16 o
  -7   7  19      196.95      230.89      3.07 o
  -6   7  19       34.45       28.75      1.24 o
  -5   7  19        6.61        6.14      0.92 o
  -4   7  19      136.56      142.90      2.03 o
  -3   7  19      110.38      119.75      1.90 o
  -2   7  19        6.67        3.22      0.84 o
  -1   7  19       12.77        8.70      0.82 o
   0   7  19        0.31       -0.95      0.95 o
   1   7  19       70.55       80.17      2.17 o
   2   7  19       13.70       14.51      1.31 o
   3   7  19       11.88       15.02      1.35 o
   4   7  19       99.48      111.33      2.63 o
  -6   8  19        7.04        9.25      1.06 o
  -5   8  19      122.13      116.56      2.20 o
  -4   8  19       25.30       22.95      1.17 o
  -3   8  19      192.70      214.41      2.82 o
  -2   8  19       26.64       22.92      1.10 o
  -1   8  19      398.88      415.78      4.36 o
   0   8  19        6.43        6.40      1.24 o
   1   8  19       39.12       41.58      1.75 o
   2   8  19       17.55       15.58      1.43 o
   3   8  19       80.57       96.07      2.75 o
  -5   9  19      120.96      119.42      2.28 o
  -4   9  19       26.79       19.08      1.24 o
  -3   9  19      163.35      163.95      2.71 o
  -2   9  19        1.50        0.69      1.22 o
  -1   9  19      168.74      178.30      2.83 o
   0   9  19       16.29       16.72      1.33 o
   1   9  19        4.58        4.56      1.31 o
  -8   0  20       90.79       98.01      2.38 o
  -7   0  20      543.12      566.60      6.93 o
  -6   0  20      277.47      304.30      3.91 o
  -5   0  20        2.63        1.33      0.98 o
  -4   0  20        4.58        3.43      0.97 o
  -3   0  20       63.86       65.92      1.82 o
  -2   0  20      436.52      461.95      4.86 o
  -1   0  20      746.29      748.92      7.19 o
   0   0  20       33.74       32.13      1.40 o
   1   0  20        0.70        0.06      1.19 o
   2   0  20      190.43      196.00      8.78 o
   3   0  20      192.58      192.78      4.13 o
   4   0  20      116.40      109.37      3.88 o
   5   0  20       78.61       77.62      3.61 o
  -8   1  20      471.51      530.59      4.67 o
  -7   1  20      230.04      232.87      2.43 o
  -6   1  20       96.70       84.48      1.47 o
  -5   1  20       71.41       65.26      1.28 o
  -4   1  20      132.87      124.13      1.60 o
  -3   1  20       34.08       26.86      0.94 o
  -2   1  20       22.11       25.95      0.88 o
  -1   1  20      599.81      586.51      4.15 o
   0   1  20      518.72      538.06      4.42 o
   1   1  20      168.16      167.70      2.36 o
   2   1  20        4.26        0.66      1.05 o
   3   1  20       58.50       56.92      1.76 o
   4   1  20        6.87        4.71      1.37 o
   5   1  20        1.05        0.77      1.33 o
  -8   2  20        7.67       11.93      0.88 o
  -7   2  20       45.96       45.10      1.21 o
  -6   2  20       22.93       20.19      0.87 o
  -5   2  20      132.45      140.92      1.85 o
  -4   2  20        6.07        3.51      0.68 o
  -3   2  20        9.74        5.46      0.74 o
  -2   2  20      135.44      141.97      1.74 o
  -1   2  20      368.10      348.59      2.88 o
   0   2  20        2.28        6.62      0.77 o
   1   2  20      347.21      357.05      4.65 o
   2   2  20        5.55        6.27      1.20 o
   3   2  20        0.10        0.80      1.33 o
   4   2  20        0.78        1.28      1.10 o
   5   2  20      105.50      108.48      2.53 o
  -8   3  20        0.04       -0.80      0.80 o
  -7   3  20        9.00        9.75      0.87 o
  -6   3  20       47.85       37.62      1.16 o
  -5   3  20      136.67      136.65      2.05 o
  -4   3  20        0.38       -0.62      0.71 o
  -3   3  20       73.15       61.96      1.32 o
  -2   3  20      341.56      326.75      2.87 o
  -1   3  20       66.46       71.12      1.32 o
   0   3  20      299.62      322.39      3.14 o
   1   3  20        9.35        8.05      1.35 o
   2   3  20      628.09      622.41      6.88 o
   3   3  20       97.57      101.51      2.28 o
   4   3  20        4.02        2.83      1.11 o
   5   3  20       91.11       94.49      2.93 o
  -8   4  20      175.84      164.29      2.48 o
  -7   4  20       55.89       54.79      1.40 o
  -6   4  20       28.17       27.33      1.06 o
  -5   4  20        4.48        8.85      0.84 o
  -4   4  20       25.29       25.95      1.06 o
  -3   4  20      369.87      379.03      3.45 o
  -2   4  20       53.48       54.40      1.47 o
  -1   4  20      135.29      147.97      1.79 o
   0   4  20      676.61      681.03      6.61 o
   1   4  20      282.07      267.10      4.56 o
   2   4  20       14.83       15.41      1.43 o
   3   4  20       16.65       17.39      1.31 o
   4   4  20       31.78       31.57      1.66 o
  -7   5  20        1.47       -0.10      0.95 o
  -6   5  20      266.49      325.13      3.46 o
  -5   5  20      143.50      151.65      2.10 o
  -4   5  20        4.91        5.95      0.85 o
  -3   5  20       25.03       14.76      0.99 o
  -2   5  20      142.66      158.63      2.03 o
  -1   5  20       50.07       47.84      1.39 o
   0   5  20       29.35       20.63      1.15 o
   1   5  20      112.22      118.05      2.52 o
   2   5  20      128.42      121.00      2.35 o
   3   5  20      158.60      152.89      2.93 o
   4   5  20       44.09       43.53      1.98 o
  -7   6  20      266.90      285.07      3.51 o
  -6   6  20        2.85        1.07      0.97 o
  -5   6  20       40.86       44.11      1.98 o
  -4   6  20       25.75       23.96      1.06 o
  -3   6  20      481.80      514.37      4.61 o
  -2   6  20      104.77      101.34      1.75 o
  -1   6  20       46.37       49.01      1.40 o
   0   6  20       39.20       37.28      1.59 o
   1   6  20      143.60      143.72      3.12 o
   2   6  20       87.35       98.95      2.12 o
   3   6  20       99.23       97.99      2.67 o
  -6   7  20      110.02      124.23      2.24 o
  -5   7  20        5.91        0.95      0.99 o
  -4   7  20        6.93        2.26      1.01 o
  -3   7  20        1.93        0.41      0.87 o
  -2   7  20       39.24       37.03      1.31 o
  -1   7  20       67.77       79.54      2.02 o
   0   7  20       12.38       12.63      2.04 o
   1   7  20       93.76      111.78      2.58 o
   2   7  20       21.93       29.71      1.83 o
  -5   8  20        0.85        1.29      1.01 o
  -4   8  20        7.09        7.89      1.13 o
  -3   8  20       48.22       50.35      2.58 o
  -2   8  20        1.82        0.93      0.95 o
  -1   8  20        9.10        5.20      1.13 o
   0   8  20        9.87        6.92      1.47 o
   1   8  20       28.57       30.45      1.74 o
  -2   9  20       19.49       19.73      1.93 o
  -1   9  20       20.16       12.45      1.91 o
  -8   1  21       64.24       80.86      1.68 o
  -7   1  21       81.97       97.80      1.64 o
  -6   1  21       27.38       27.97      1.01 o
  -5   1  21       28.62       26.73      0.96 o
  -4   1  21        8.56       11.08      0.77 o
  -3   1  21       46.34       46.94      1.49 o
  -2   1  21      218.68      207.34      2.21 o
  -1   1  21       60.83       63.09      1.35 o
   0   1  21       64.62       73.03      1.65 o
   1   1  21      822.14      815.30      9.29 o
   2   1  21        9.26       14.67      1.42 o
   3   1  21       95.37       95.65      2.94 o
   4   1  21       73.77       69.50      3.61 o
  -7   2  21       10.95       12.24      0.91 o
  -6   2  21      105.67      112.69      1.98 o
  -5   2  21        2.23        0.05      0.75 o
  -4   2  21        5.04        1.50      0.79 o
  -3   2  21       46.31       55.87      1.26 o
  -2   2  21       53.08       59.16      1.26 o
  -1   2  21       42.40       33.28      1.01 o
   0   2  21      866.56      940.49      7.75 o
   1   2  21        4.12        5.67      1.39 o
   2   2  21       10.36        9.88      1.78 o
   3   2  21       40.96       35.03      2.29 o
   4   2  21        0.01       -0.57      2.00 o
  -7   3  21       67.09       66.30      1.66 o
  -6   3  21       13.59       20.17      0.96 o
  -5   3  21      135.31      145.03      1.92 o
  -4   3  21       38.13       35.47      1.09 o
  -3   3  21        9.84       13.27      0.92 o
  -2   3  21       18.90       19.26      0.90 o
  -1   3  21        5.50        6.36      0.74 o
   0   3  21        0.47        0.72      0.86 o
   1   3  21       53.99       44.89      1.71 o
   2   3  21        5.63        6.89      1.42 o
   3   3  21       85.46       92.14      3.04 o
   4   3  21       43.99       50.10      2.98 o
  -7   4  21       18.31       15.91      1.18 o
  -6   4  21        1.59        1.95      0.92 o
  -5   4  21       27.22       33.01      1.11 o
  -4   4  21       19.04       23.77      1.02 o
  -3   4  21      154.64      168.82      2.08 o
  -2   4  21        3.20        4.13      0.81 o
  -1   4  21       24.64       21.69      1.02 o
   0   4  21       57.22       58.59      1.69 o
   1   4  21        1.78        0.73      1.20 o
   2   4  21       15.63       11.88      1.31 o
   3   4  21      104.99      101.76      3.61 o
  -6   5  21       98.50      107.08      2.13 o
  -5   5  21      473.16      524.33      5.02 o
  -4   5  21        0.76        1.20      0.86 o
  -3   5  21      122.05      111.58      1.79 o
  -2   5  21       75.06       85.63      1.62 o
  -1   5  21       18.06       21.62      1.18 o
   0   5  21        0.01       -1.32      1.36 o
   1   5  21       20.89       15.50      1.31 o
   2   5  21        6.64        6.34      1.42 o
   3   5  21        1.67        2.46      1.64 o
  -6   6  21      190.41      219.93      3.02 o
  -5   6  21       79.09       91.94      2.21 o
  -4   6  21      102.00      107.13      1.94 o
  -3   6  21      184.11      163.84      2.24 o
  -2   6  21      159.99      164.66      2.19 o
  -1   6  21       10.92       15.34      1.24 o
   0   6  21        3.97        0.10      2.21 o
   1   6  21      125.57      128.01      3.67 o
   2   6  21        0.70        2.83      2.27 o
  -4   7  21       75.17       94.16      2.07 o
  -3   7  21       59.49       61.64      1.78 o
  -2   7  21      196.72      207.63      3.02 o
  -1   7  21       94.65      105.74      2.55 o
   0   7  21      102.89      113.40      3.31 o
   1   7  21       94.81      103.55      4.19 o
  -2   8  21      150.29      153.03      2.96 o
  -1   8  21       24.19       24.03      2.06 o
  -7   0  22       31.64       44.73      2.13 o
  -6   0  22      270.55      289.75      4.41 o
  -5   0  22      768.93      785.29      8.33 o
  -4   0  22      120.74      116.95      2.41 o
  -3   0  22       20.32       24.97      1.35 o
  -2   0  22      198.09      207.32      3.13 o
  -1   0  22       77.93       83.07      2.17 o
   0   0  22      172.55      182.16      3.40 o
   1   0  22      185.95      192.07      4.81 o
   2   0  22       25.38       18.70      2.83 o
   3   0  22        3.98        6.80      2.83 o
  -7   1  22      596.54      667.06      6.11 o
  -6   1  22       14.04       14.82      0.96 o
  -5   1  22        1.15       -0.81      0.81 o
  -4   1  22       12.65       15.41      0.89 o
  -3   1  22       11.86       13.01      0.86 o
  -2   1  22       75.28       74.71      1.46 o
  -1   1  22        3.86        2.57      0.74 o
   0   1  22      164.95      167.95      2.38 o
   1   1  22       95.07      100.81      2.48 o
   2   1  22        1.25        3.40      2.00 o
   3   1  22       10.47        8.35      2.27 o
  -7   2  22        5.15        7.19      0.97 o
  -6   2  22      209.21      229.71      2.67 o
  -5   2  22        9.38        3.73      0.82 o
  -4   2  22        0.25       -0.81      0.81 o
  -3   2  22        3.04        3.72      0.76 o
  -2   2  22       14.93       15.06      1.01 o
  -1   2  22       14.41       15.96      0.94 o
   0   2  22       23.69       31.57      1.52 o
   1   2  22      746.13      765.43      8.25 o
   2   2  22      241.59      258.61      8.50 o
   3   2  22       49.32       43.34      2.80 o
  -6   3  22        1.58        0.40      0.84 o
  -5   3  22       85.64       92.81      1.76 o
  -4   3  22       31.67       28.27      1.09 o
  -3   3  22       86.01      102.28      1.72 o
  -2   3  22        7.71        5.31      0.88 o
  -1   3  22       45.24       39.58      1.31 o
   0   3  22      169.24      159.93      3.70 o
   1   3  22      266.53      249.15      5.40 o
   2   3  22        0.87        4.53      2.00 o
   3   3  22      527.75      519.72     15.58 o
  -6   4  22       44.20       49.05      1.43 o
  -5   4  22        0.68        2.79      0.89 o
  -4   4  22      614.01      662.78      5.74 o
  -3   4  22       17.25       18.15      1.06 o
  -2   4  22        9.46       13.60      1.00 o
  -1   4  22        0.38       -0.57      0.96 o
   0   4  22      302.59      325.07      4.34 o
   1   4  22        3.27        4.15      2.45 o
   2   4  22      353.88      356.45      6.20 o
  -5   5  22       76.67      101.69      1.87 o
  -4   5  22       88.47       87.83      1.80 o
  -3   5  22       30.60       29.23      1.21 o
  -2   5  22      141.81      141.59      2.14 o
  -1   5  22       25.72       28.68      1.80 o
   0   5  22        0.37       -0.38      1.64 o
   1   5  22        1.54       -1.85      2.18 o
  -4   6  22       38.20       31.65      1.35 o
  -3   6  22       40.55       41.80      1.79 o
  -2   6  22        0.13       -1.08      1.08 o
  -1   6  22      489.82      475.94      6.57 o
   0   6  22        6.36        3.76      2.18 o
  -6   1  23      140.41      142.30      2.51 o
  -5   1  23       43.57       54.74      1.63 o
  -4   1  23        2.90       -0.37      0.86 o
  -3   1  23       16.91       21.49      1.00 o
  -2   1  23       56.70       64.46      1.59 o
  -1   1  23        5.91        8.84      1.19 o
   0   1  23      266.70      276.49      5.10 o
   1   1  23       30.12       38.73      5.38 o
   2   1  23       23.88       32.38      2.40 o
  -5   2  23      106.39      116.83      1.94 o
  -4   2  23       33.53       47.44      1.38 o
  -3   2  23       84.77       93.15      1.82 o
  -2   2  23       56.80       55.84      1.46 o
  -1   2  23       13.29       20.08      1.44 o
   0   2  23        0.00        2.02      1.39 o
   1   2  23      162.32      158.94      3.70 o
  -5   3  23       58.33       65.96      1.67 o
  -4   3  23      109.48      132.99      2.09 o
  -3   3  23        6.37        8.10      0.98 o
  -2   3  23       73.22       96.46      1.84 o
  -1   3  23      273.34      317.77      4.88 o
   0   3  23       19.22       24.07      2.60 o
   1   3  23       25.03       27.79      2.26 o
  -4   4  23       52.01       73.13      1.67 o
  -3   4  23        6.07        5.49      0.99 o
  -2   4  23       99.76      106.16      2.16 o
  -1   4  23      128.86      149.73      3.68 o
   0   4  23       67.12       70.85      7.08 o
  -3   5  23        2.17        1.09      0.92 o
  -2   5  23      268.06      299.68      4.94 o
  -1   5  23       16.46       18.05      2.29 o
  -4   0  24       84.47      105.93      2.86 o
  -3   0  24      295.08      301.96      4.57 o
  -2   0  24        1.89        0.77      1.39 o
  -1   0  24      205.86      217.99      4.56 o
   0   0  24       52.03       65.15      5.10 o
  -4   1  24       14.18       14.53      1.12 o
  -3   1  24      322.17      351.72      3.89 o
  -2   1  24        0.20       -1.02      1.20 o
  -1   1  24       14.27       11.24      1.66 o
   0   1  24        3.85        7.38      2.01 o
  -3   2  24        0.11       -1.01      1.01 o
  -2   2  24      201.79      200.14      3.43 o
  -1   2  24       75.97       89.24      2.66 o
 
